# Supplementary material for: Bis[2-(benzimidazol-2-ylsulfan­yl)acetato]bis­(2,2′-bipyridine)cadmium(II)
Source: Acta Crystallogr Sect E Struct Rep Online. 2009 Oct 13;65(Pt 11):m1356. doi: 10.1107/S1600536809039592 (PMC2971152; doi:10.1107/S1600536809039592)
Supplement: Supplementary file 2 [file e-65-m1356-Isup2.hkl]

# 
# h,k,l, Fc-squared, Fo-squared, sigma(Fo-squared) and status flag 
# 
data_I
_shelx_title ' 1 in Cc                          C2/c' 
_shelx_refln_list_code          4 
_shelx_F_calc_maximum      518.56 
_exptl_crystal_F_000      1703.68 
_reflns_d_resolution_high  0.8108 
 
loop_ 
 _symmetry_equiv_pos_as_xyz 
 'x, y, z' 
 '-x, y, -z+1/2' 
 'x+1/2, y+1/2, z' 
 '-x+1/2, y+1/2, -z+1/2' 
 '-x, -y, -z' 
 'x, -y, z-1/2' 
 '-x+1/2, -y+1/2, -z' 
 'x+1/2, -y+1/2, z-1/2' 
 
_cell_length_a    26.7330 
_cell_length_b     9.3043 
_cell_length_c    16.4220 
_cell_angle_alpha  90.000 
_cell_angle_beta  120.254 
_cell_angle_gamma  90.000 
 
_shelx_F_squared_multiplier     1.000 
 
loop_ 
 _refln_index_h 
 _refln_index_k 
 _refln_index_l 
 _refln_F_squared_calc 
 _refln_F_squared_meas 
 _refln_F_squared_sigma 
 _refln_observed_status 
   2   0   0    56897.63    56612.32    901.12 o 
   4   0   0    20686.86    18875.92    342.59 o 
   6   0   0    85151.26    86083.78   1380.99 o 
   8   0   0    24742.27    24594.09    482.04 o 
  10   0   0    41059.98    42254.05    778.80 o 
  12   0   0     9399.83     7956.45    481.44 o 
  14   0   0    11130.68    10213.63    209.74 o 
  16   0   0     2186.59     2667.43    105.30 o 
  18   0   0     5415.08     5558.47    165.98 o 
  20   0   0    13274.90    14385.21    304.34 o 
  22   0   0      482.81      581.93    108.09 o 
  24   0   0     1607.28     1466.15    166.23 o 
  26   0   0     4646.51     5192.22    297.96 o 
  28   0   0     1904.38     2153.99    220.03 o 
   1   1   0     1922.80     2050.49     60.80 o 
   3   1   0     7149.73     7166.95     66.99 o 
   5   1   0      694.10      800.83     22.46 o 
   7   1   0     3189.18     3223.47     49.76 o 
   9   1   0      957.87      902.74     33.52 o 
  11   1   0     2384.42     2751.33     63.07 o 
  13   1   0     3912.47     3965.51     93.46 o 
  15   1   0     5103.80     5408.79    105.74 o 
  17   1   0     7645.70     7402.61    133.64 o 
  19   1   0      122.88      102.36     28.59 o 
  21   1   0      197.94      194.91     67.45 o 
  23   1   0     1840.24     1881.75    126.05 o 
  25   1   0       89.88       60.04     43.80 o 
  27   1   0       38.45      105.57     53.39 o 
   2   2   0     2087.47     2305.87     58.91 o 
   4   2   0    44272.23    43153.08    318.53 o 
   6   2   0     7741.88     7766.50     85.82 o 
   8   2   0    19759.26    19340.19    196.37 o 
  10   2   0    87696.95    85674.34    621.91 o 
  12   2   0     7643.87     8152.73    122.63 o 
  14   2   0     2917.45     2685.64     71.38 o 
  16   2   0    18425.27    18218.84    275.36 o 
  18   2   0     8679.02     8966.82    237.54 o 
  20   2   0      721.49      827.64     67.37 o 
  22   2   0     7957.78     8112.16    207.21 o 
  24   2   0     7575.75     7466.52    244.96 o 
  26   2   0        5.48       13.99     58.87 o 
  28   2   0     1688.94     1891.26    219.31 o 
   1   3   0     1090.77     1038.53     43.02 o 
   3   3   0     3157.75     3265.98     68.30 o 
   5   3   0       14.84       21.77     10.06 o 
   7   3   0     1611.22     1510.45     36.89 o 
   9   3   0      917.67      861.74     30.92 o 
  11   3   0     1178.08     1148.52     44.23 o 
  13   3   0    11614.15    11824.45    141.98 o 
  15   3   0     5336.28     5491.71    134.57 o 
  17   3   0      142.48      135.21     31.28 o 
  19   3   0     1041.75     1157.34     76.63 o 
  21   3   0     2519.10     2536.70    106.15 o 
  23   3   0      240.40      274.45     62.18 o 
  25   3   0      437.64      413.82     76.44 o 
  27   3   0      226.16      245.61     99.88 o 
   2   4   0    11455.08    11320.05    287.59 o 
   4   4   0    12144.23    12004.46    153.54 o 
   6   4   0     2615.63     2519.97     61.48 o 
   8   4   0     9309.51     9400.62    135.11 o 
  10   4   0     6480.01     6527.09    112.67 o 
  12   4   0    15122.53    15099.02    197.38 o 
  14   4   0     9962.24    10096.24    158.88 o 
  16   4   0       15.72       17.07     17.88 o 
  18   4   0     4657.06     4640.01    179.87 o 
  20   4   0     5271.18     5137.34    312.07 o 
  22   4   0     1590.99     1526.32    127.12 o 
  24   4   0     2059.86     2126.75    150.89 o 
  26   4   0     1125.62     1163.91    126.67 o 
   1   5   0     6839.02     6799.87    152.66 o 
   3   5   0     6676.14     7184.48    163.77 o 
   5   5   0    12500.88    12751.25    170.12 o 
   7   5   0     3618.71     3297.33     78.32 o 
   9   5   0     6833.33     7120.37    123.74 o 
  11   5   0     2275.42     2337.87     70.73 o 
  13   5   0      234.40      245.61     31.50 o 
  15   5   0      177.59      183.80     42.70 o 
  17   5   0      139.14      106.21     40.60 o 
  19   5   0     2806.61     2810.57    214.84 o 
  21   5   0     2140.71     2603.89    202.54 o 
  23   5   0      150.94      135.01     54.11 o 
  25   5   0      696.56      642.06     99.48 o 
   2   6   0     5423.37     5614.94    344.16 o 
   4   6   0     5785.90     5607.64    111.90 o 
   6   6   0      320.76      270.30     40.73 o 
   8   6   0     1984.94     1968.18     83.32 o 
  10   6   0     1772.95     1779.57     82.44 o 
  12   6   0     1223.77     1245.68     75.11 o 
  14   6   0     4037.10     3857.66    177.93 o 
  16   6   0      128.44      212.41     58.18 o 
  18   6   0      939.02     1018.16    110.48 o 
  20   6   0     3481.92     3231.39    174.48 o 
  22   6   0       13.63       35.12     54.38 o 
  24   6   0       24.42       36.13     55.26 o 
   1   7   0      782.92      773.46     69.83 o 
   3   7   0     6087.84     6267.96    209.09 o 
   5   7   0     1141.90     1216.40     60.44 o 
   7   7   0        4.96       17.58     22.17 o 
   9   7   0     3664.26     3748.81    122.25 o 
  11   7   0     2723.17     2699.05    105.38 o 
  13   7   0     1091.71     1122.28    151.15 o 
  15   7   0     2602.85     2509.48    155.01 o 
  17   7   0     3268.10     3219.77    170.08 o 
  19   7   0     1766.87     1743.21    178.90 o 
  21   7   0      796.81      940.95    120.51 o 
   0   8   0      605.59      760.12     77.86 o 
   2   8   0      495.87      498.96     54.86 o 
   4   8   0     3360.94     3177.61    116.19 o 
   6   8   0      322.43      354.96     48.65 o 
   8   8   0        2.44       -5.35     27.09 o 
  10   8   0     1011.86      970.04    102.50 o 
  12   8   0       83.15      142.03     57.30 o 
  14   8   0      450.07      317.91     72.50 o 
  16   8   0       90.13      153.30     57.02 o 
  18   8   0      491.72      505.56     91.92 o 
  20   8   0       34.43       73.63     60.72 o 
   1   9   0     2240.49     2652.33    145.36 o 
   3   9   0      209.66      308.39     51.01 o 
   5   9   0     1277.75     1586.28     96.56 o 
   7   9   0     4064.57     4326.99    188.32 o 
   9   9   0     1148.06     1112.81    318.59 o 
  11   9   0      944.42     1007.11    166.23 o 
  13   9   0     3209.01     3459.65    258.51 o 
  15   9   0      889.49     1012.15    121.48 o 
  17   9   0      713.81      714.22    107.48 o 
   0  10   0       86.96      197.84     93.85 o 
   2  10   0      436.89      514.78     89.99 o 
   4  10   0      566.94      428.79    110.74 o 
   6  10   0      211.16      131.73    101.33 o 
   8  10   0       25.43        2.44     48.28 o 
  10  10   0      528.05      427.12     86.89 o 
  12  10   0        0.03      -57.23     38.81 o 
   1  11   0     1642.35     2123.35    236.20 o 
   3  11   0      475.28      516.06    148.14 o 
   5  11   0      410.58      375.40    126.90 o 
   7  11   0      494.13      570.59    157.54 o 
 -29   1   1     2567.38     2609.50    170.87 o 
 -27   1   1     2028.57     2184.35    428.97 o 
 -25   1   1     2062.99     2254.55    146.93 o 
 -23   1   1     4669.92     4490.25    180.35 o 
 -19   1   1     7587.19     7396.10    209.67 o 
 -17   1   1     7021.71     6633.85    149.99 o 
 -15   1   1    19924.78    20468.63    235.30 o 
 -13   1   1    25455.87    25695.29    265.50 o 
 -11   1   1    21092.40    21028.36    217.51 o 
  -9   1   1    52473.25    50577.32    490.36 o 
  -7   1   1    50758.64    49622.95    364.53 o 
  -5   1   1    54302.75    54204.45    502.50 o 
  -3   1   1    72060.80    74659.34    665.66 o 
  -1   1   1    40806.57    41860.05    471.14 o 
   1   1   1    45415.90    45873.82    683.62 o 
   3   1   1    40955.69    40030.79    323.23 o 
   5   1   1    20339.02    20387.88    192.04 o 
   7   1   1    17561.63    17873.33    183.30 o 
   9   1   1     7148.39     6672.11    100.76 o 
  11   1   1     7099.78     6562.72    107.04 o 
  13   1   1     6709.02     6705.98    115.96 o 
  15   1   1     2462.30     2644.61     79.19 o 
  17   1   1     5163.79     5320.59    138.77 o 
  19   1   1     6834.03     6820.70    165.13 o 
  21   1   1     3336.14     3253.76    142.93 o 
  23   1   1     2053.56     2428.79    135.98 o 
  25   1   1     1415.90     1390.07    121.83 o 
  27   1   1      822.93      742.12    146.69 o 
 -28   2   1       24.71       72.38     78.17 o 
 -26   2   1      441.38      443.35     96.38 o 
 -24   2   1      371.61      390.04     67.93 o 
 -22   2   1     2021.81     1947.66     97.07 o 
 -20   2   1     2894.41     2838.33    105.58 o 
 -18   2   1      769.09      828.77     62.50 o 
 -16   2   1      114.39       90.29     31.74 o 
 -14   2   1      507.07      519.69     34.02 o 
 -12   2   1     3791.32     3623.39     88.94 o 
 -10   2   1      350.26      380.20     21.53 o 
  -8   2   1     8962.60     9319.41     99.85 o 
  -6   2   1     1663.27     1663.98     46.42 o 
  -4   2   1    21917.50    23426.99    246.48 o 
  -2   2   1      348.96      335.11     38.12 o 
   0   2   1     9324.20    10249.59    128.12 o 
   2   2   1      258.57      223.27     14.09 o 
   4   2   1      993.65      996.40     24.58 o 
   6   2   1      272.99      308.55     17.60 o 
   8   2   1    24824.68    26617.43    226.63 o 
  10   2   1     6010.54     6169.07    100.94 o 
  12   2   1      946.95     1120.73     58.62 o 
  14   2   1    13364.39    13486.74    184.39 o 
  16   2   1     4015.92     4209.08    119.46 o 
  18   2   1      154.17      126.49     32.26 o 
  20   2   1     3552.36     3647.51    123.67 o 
  22   2   1      329.28      358.64     52.39 o 
  24   2   1       15.26       -7.24     59.59 o 
  26   2   1      108.37      145.24     73.83 o 
 -27   3   1     1635.71     1439.62    193.25 o 
 -25   3   1     3669.53     3780.41    178.96 o 
 -23   3   1     2348.87     2636.08    115.23 o 
 -21   3   1     4678.46     4991.25    148.36 o 
 -19   3   1    10892.76    10752.04    249.09 o 
 -17   3   1     7328.08     7746.98    170.92 o 
 -15   3   1     2558.59     2471.24     76.05 o 
 -13   3   1     9769.42     9515.90    146.09 o 
 -11   3   1    25921.83    24773.75    224.83 o 
  -9   3   1     5781.08     6256.91    103.28 o 
  -7   3   1     5317.83     5175.60     87.45 o 
  -5   3   1     9349.72     9138.56    134.37 o 
  -3   3   1     4664.71     4344.61     83.17 o 
  -1   3   1    12331.35    12514.00    279.99 o 
   1   3   1     7792.24     7225.56    109.22 o 
   3   3   1     4638.35     4767.56     73.61 o 
   5   3   1     5484.61     5583.61     73.01 o 
   7   3   1    23282.05    22876.42    223.83 o 
   9   3   1    30890.62    30598.41    261.93 o 
  11   3   1     7488.75     7744.13    105.39 o 
  13   3   1    11200.79    10938.33    179.20 o 
  15   3   1     4274.10     4437.99    169.36 o 
  17   3   1      983.00     1067.37     70.20 o 
  19   3   1     7007.46     7079.76    223.50 o 
  21   3   1     4344.95     4548.72    184.93 o 
  23   3   1     1123.81     1244.80    118.63 o 
  25   3   1      727.59      771.00    101.98 o 
 -26   4   1       68.17       61.03     50.91 o 
 -24   4   1       98.49       49.74     44.90 o 
 -22   4   1     2295.21     2416.50    148.76 o 
 -20   4   1       24.52       53.84     28.19 o 
 -18   4   1      689.79      608.20     48.98 o 
 -16   4   1     2912.72     2915.22     84.93 o 
 -14   4   1     8214.24     8072.29    140.27 o 
 -12   4   1      748.78      851.56     46.10 o 
 -10   4   1     3706.70     3696.78     83.85 o 
  -8   4   1    18865.53    17990.87    210.33 o 
  -6   4   1     1850.48     1819.65     59.31 o 
  -4   4   1     5075.19     5069.09    101.68 o 
  -2   4   1    28452.84    29250.71    565.04 o 
   0   4   1      356.19      442.74     31.04 o 
   2   4   1      787.71      787.83     40.55 o 
   4   4   1    30095.66    30796.69    370.83 o 
   6   4   1     9193.44     8980.92    124.90 o 
   8   4   1        8.60        4.71     10.04 o 
  10   4   1     6702.27     6597.17     96.12 o 
  12   4   1     7174.25     7157.35    123.31 o 
  14   4   1      685.74      732.59     47.53 o 
  16   4   1       68.40       81.55     34.97 o 
  18   4   1      224.94      290.36     57.58 o 
  20   4   1     1754.28     1644.80    126.20 o 
  22   4   1     2360.87     2365.68    174.31 o 
  24   4   1     2059.43     2562.89    165.75 o 
 -25   5   1      366.71      276.25     73.64 o 
 -23   5   1      751.89      675.00    140.29 o 
 -21   5   1     2327.99     2359.53    375.65 o 
 -19   5   1     4231.61     4281.02    268.53 o 
 -17   5   1     5020.79     4758.26    167.49 o 
 -15   5   1     3742.21     3816.85     99.57 o 
 -13   5   1     1139.52     1184.67     66.81 o 
 -11   5   1     2351.76     2490.98     99.21 o 
  -9   5   1     7234.70     6976.89    138.53 o 
  -7   5   1     2437.69     2395.49     68.01 o 
  -5   5   1     3616.40     3662.53     93.48 o 
  -3   5   1    19294.43    19362.07    452.85 o 
  -1   5   1    13806.27    13526.62    196.67 o 
   1   5   1     1953.59     2052.61     66.58 o 
   3   5   1     3026.36     2890.89     82.11 o 
   5   5   1     5370.72     4962.97    112.86 o 
   7   5   1     3339.11     3548.26     79.89 o 
   9   5   1     5526.68     5968.28    159.21 o 
  11   5   1     6905.33     6706.12    147.86 o 
  13   5   1      668.96      550.41     49.87 o 
  15   5   1     1138.51     1165.36    229.32 o 
  17   5   1     7180.57     7517.70    243.27 o 
  19   5   1      921.71      756.53     96.98 o 
  21   5   1        2.33      -15.79     36.34 o 
  23   5   1     1149.33     1145.47    135.83 o 
 -24   6   1      765.11      916.19    119.54 o 
 -22   6   1      213.87      212.24     64.76 o 
 -20   6   1     3288.78     3049.79    253.81 o 
 -18   6   1     5563.34     5325.64    210.41 o 
 -16   6   1      410.90      295.02     46.72 o 
 -14   6   1       74.33      107.23     32.25 o 
 -12   6   1     9206.48     9174.75    161.69 o 
 -10   6   1     4046.01     4006.50    112.77 o 
  -8   6   1      123.23      120.11     24.06 o 
  -6   6   1     1545.79     1494.89     60.10 o 
  -4   6   1    13119.49    13689.10    217.43 o 
  -2   6   1     5377.03     5557.76    352.85 o 
   0   6   1     7291.55     7328.49    186.67 o 
   2   6   1    12909.38    12553.73    243.41 o 
   4   6   1       66.34       53.07     17.62 o 
   6   6   1     1615.37     1578.78     70.46 o 
   8   6   1     4803.19     4863.47    126.77 o 
  10   6   1     1801.72     1656.48     80.01 o 
  12   6   1     3267.32     3280.50    298.68 o 
  14   6   1     5993.93     6121.35    256.46 o 
  16   6   1     3847.22     3746.18    174.26 o 
  18   6   1      270.03      287.09     65.78 o 
  20   6   1     1520.75     1499.41    136.92 o 
  22   6   1     2982.32     3194.30    189.01 o 
 -23   7   1      302.56      413.07     93.25 o 
 -21   7   1      130.82      133.12     62.53 o 
 -19   7   1        2.91      -19.84     44.93 o 
 -17   7   1      111.88      101.20     67.92 o 
 -15   7   1      188.79      250.15     64.22 o 
 -13   7   1     1331.30     1217.94     82.45 o 
 -11   7   1      825.24      922.48    108.64 o 
  -9   7   1     2078.94     2139.44     78.14 o 
  -7   7   1     5813.49     6152.64    130.93 o 
  -5   7   1     3762.01     3803.02    100.11 o 
  -3   7   1       53.00       29.41     28.67 o 
  -1   7   1      292.58      287.83     37.73 o 
   1   7   1     5533.75     5447.95    171.73 o 
   3   7   1     2261.63     2259.57     74.22 o 
   5   7   1      855.33      845.89     62.71 o 
   7   7   1      863.82      841.69     63.66 o 
   9   7   1        2.97       22.96     40.53 o 
  11   7   1       31.00        3.43     30.84 o 
  13   7   1       27.36       56.44     39.83 o 
  15   7   1      407.39      339.29     68.90 o 
  17   7   1      434.89      380.90     79.68 o 
  19   7   1       69.23       -4.15     46.00 o 
  21   7   1     1096.84     1139.48    190.84 o 
 -20   8   1     1284.70     1157.44    268.89 o 
 -18   8   1      135.26      130.03     61.79 o 
 -16   8   1      506.72      654.85    115.32 o 
 -14   8   1     2022.64     2003.69    144.64 o 
 -12   8   1     2657.69     2435.67    153.45 o 
 -10   8   1     1832.32     1746.81    171.24 o 
  -8   8   1     1071.03     1238.96     83.59 o 
  -6   8   1      472.62      488.60     57.35 o 
  -4   8   1     1142.54     1175.67     66.08 o 
  -2   8   1     3490.98     3701.06    118.71 o 
   0   8   1     2122.41     2391.51    162.73 o 
   2   8   1     2078.02     1854.31    115.11 o 
   4   8   1     3318.79     3388.77    119.69 o 
   6   8   1     1945.80     2282.61    100.19 o 
   8   8   1     1161.76     1342.12    114.07 o 
  10   8   1     4787.02     4784.47    195.12 o 
  12   8   1     5336.90     5327.34    250.31 o 
  14   8   1      330.29      289.57     64.98 o 
  16   8   1      525.81      507.81     90.72 o 
  18   8   1     3189.77     3103.25    410.63 o 
 -17   9   1       98.69       48.42     54.17 o 
 -15   9   1       91.06       92.56     52.55 o 
 -13   9   1       11.32        5.75     42.08 o 
 -11   9   1        2.45       -1.99     41.74 o 
  -9   9   1       40.77      -24.24     32.23 o 
  -7   9   1       21.57       30.61     32.32 o 
  -5   9   1       67.98        2.29     47.62 o 
  -3   9   1       41.80       53.29     48.62 o 
  -1   9   1      159.39      234.48     47.95 o 
   1   9   1       53.84       25.53     38.64 o 
   3   9   1      188.00      135.44     45.24 o 
   5   9   1       64.38       85.20     46.31 o 
   7   9   1      285.26      255.49     66.02 o 
   9   9   1      710.20      697.57    113.76 o 
  11   9   1      149.35       88.88     53.20 o 
  13   9   1        0.15      -23.70     41.98 o 
  15   9   1      185.12      149.06     62.97 o 
 -14  10   1      893.40      818.73    114.33 o 
 -12  10   1     1540.31     1752.74    152.96 o 
 -10  10   1     1242.34     1261.96    130.56 o 
  -8  10   1     1045.37     1589.68    211.35 o 
  -6  10   1     1041.49     1037.93    116.59 o 
  -4  10   1      271.18      302.15     77.08 o 
  -2  10   1      209.99      215.44     72.44 o 
   0  10   1     1576.79     1695.75    134.39 o 
   2  10   1     2739.99     2773.32    235.96 o 
   4  10   1     1475.40     1440.85    126.89 o 
   6  10   1     1285.74     1394.41    127.04 o 
   8  10   1     1265.05     1334.47    131.16 o 
  10  10   1     1349.52     1451.17    138.86 o 
  12  10   1     1434.66     1579.83    149.14 o 
  -7  11   1        4.84     -101.81     85.41 o 
  -5  11   1        0.11      -84.68     56.46 o 
  -3  11   1        3.78       38.76     70.81 o 
  -1  11   1        9.21      124.01    106.88 o 
   3  11   1        0.18       21.23     82.75 o 
   5  11   1       33.07      119.67     85.41 o 
   7  11   1      130.74      100.12    100.61 o 
 -28   0   2     1134.34     1381.47    181.19 o 
 -26   0   2      557.04      342.11    100.85 o 
 -24   0   2     8989.56     8759.05    369.86 o 
 -22   0   2    16627.23    16794.06    511.48 o 
 -20   0   2     1870.79     2133.00    158.51 o 
 -18   0   2    18325.91    18429.97    330.77 o 
 -16   0   2    27883.53    28264.62   1038.40 o 
 -14   0   2     3312.33     5015.04    247.17 o 
 -12   0   2    40035.68    40573.88    520.82 o 
 -10   0   2   195758.61   193724.25   2098.60 o 
  -8   0   2    30687.21    30465.27    383.30 o 
  -6   0   2    50661.07    50455.59    575.63 o 
  -4   0   2    11366.75    11557.88    157.77 o 
  -2   0   2   144753.86   132836.16   2502.14 o 
   0   0   2     6752.55     6736.99    140.54 o 
   2   0   2    30986.75    31489.13    374.88 o 
   4   0   2    20946.90    20422.12    416.66 o 
   6   0   2    18423.73    19714.86    279.35 o 
   8   0   2    12545.40    11376.36    200.11 o 
  10   0   2    33313.57    34545.00    472.71 o 
  12   0   2       91.20       59.23     24.91 o 
  14   0   2      836.93      918.35    152.00 o 
  16   0   2    12147.48    11965.93    259.32 o 
  18   0   2    13441.28    14234.72    304.48 o 
  20   0   2      111.34       57.60     99.28 o 
  22   0   2     5368.07     5359.41    281.79 o 
  24   0   2     4328.92     4536.71    271.18 o 
 -29   1   2       47.42       13.58     60.44 o 
 -27   1   2      667.49      588.51    107.48 o 
 -25   1   2      574.68      693.81     88.64 o 
 -23   1   2       50.26       85.02     40.50 o 
 -21   1   2     1686.23     1673.36     85.85 o 
 -19   1   2      767.37      747.85     57.96 o 
 -17   1   2     4650.45     4565.17    121.01 o 
 -15   1   2       42.25       88.96     20.82 o 
 -13   1   2      529.03      442.80     53.99 o 
 -11   1   2     1302.12     1270.04     34.64 o 
  -9   1   2     1225.78     1274.32     30.58 o 
  -7   1   2     2247.16     2151.37     53.84 o 
  -5   1   2    10960.78    10950.70    135.72 o 
  -3   1   2      137.82      186.47     18.51 o 
  -1   1   2     5476.01     5858.19     79.39 o 
   1   1   2      831.49      893.03     30.22 o 
   3   1   2     5204.49     5408.31     71.91 o 
   5   1   2     4855.11     4859.71     73.30 o 
   7   1   2     1868.35     1874.55     54.77 o 
   9   1   2     1117.80     1197.57     81.87 o 
  11   1   2     5593.06     5761.97    120.35 o 
  13   1   2    17269.65    17869.80    345.38 o 
  15   1   2      546.68      568.86     43.48 o 
  17   1   2     1200.51     1253.34     62.52 o 
  19   1   2     1919.78     2020.24     97.39 o 
  21   1   2      711.23      829.63     71.09 o 
  23   1   2      143.94      133.16     64.54 o 
  25   1   2      619.47      751.05    141.38 o 
 -28   2   2     2169.31     2431.49    217.02 o 
 -26   2   2     6610.31     6792.90    239.44 o 
 -24   2   2     6135.13     5877.55    210.59 o 
 -22   2   2     1448.70     1495.25    104.04 o 
 -20   2   2    11009.45    10982.13    216.23 o 
 -18   2   2     5176.37     5174.36    135.18 o 
 -16   2   2     3637.25     3822.17    108.53 o 
 -14   2   2    16232.13    15723.52    166.51 o 
 -12   2   2    17237.19    17752.17    173.34 o 
 -10   2   2     5912.93     5556.52     98.31 o 
  -8   2   2     4190.10     4020.07     84.01 o 
  -6   2   2    30490.70    28836.11    305.54 o 
  -4   2   2    59379.88    62073.82    567.79 o 
  -2   2   2      702.77      650.28     27.39 o 
   0   2   2   268908.66   237430.58   2055.22 o 
   2   2   2    15486.06    15113.15    148.18 o 
   4   2   2     5046.14     4457.09    157.06 o 
   6   2   2     9067.83     8509.86     94.52 o 
   8   2   2    17541.83    17985.99    197.96 o 
  10   2   2    11080.13    11878.71    157.43 o 
  12   2   2    16985.71    16113.34    201.98 o 
  14   2   2     8732.62     8796.40    189.56 o 
  16   2   2      134.94       90.98     24.51 o 
  18   2   2     4306.80     4550.21    134.31 o 
  20   2   2     7200.55     7511.38    233.20 o 
  22   2   2     2244.17     2261.64    141.09 o 
  24   2   2     1311.01     1280.14    176.60 o 
  26   2   2     2792.22     3069.59    249.95 o 
 -27   3   2      130.38      107.36     79.38 o 
 -25   3   2      275.86      366.37     55.80 o 
 -23   3   2     2436.35     2417.02    187.84 o 
 -21   3   2     2882.83     3117.42    181.93 o 
 -19   3   2       22.29       59.30     28.39 o 
 -17   3   2     2534.91     2479.30    146.12 o 
 -15   3   2     6048.60     6633.65    124.49 o 
 -13   3   2      346.81      349.77     31.77 o 
 -11   3   2     2244.02     2193.88    100.36 o 
  -9   3   2     3481.26     3479.63     84.40 o 
  -7   3   2      257.92      263.84     26.59 o 
  -5   3   2    24749.52    25843.30    242.05 o 
  -3   3   2     5697.13     5873.32     96.21 o 
  -1   3   2       44.86       47.66     11.43 o 
   1   3   2     5744.29     5977.48     95.42 o 
   5   3   2    20827.39    21241.30    185.75 o 
   7   3   2     5551.61     5663.83     78.71 o 
   9   3   2    13213.00    13345.00    143.88 o 
  11   3   2     5114.77     5170.22     99.01 o 
  13   3   2      933.60      903.32     54.72 o 
  15   3   2      523.42      451.09     60.86 o 
  17   3   2      146.61      129.93     43.28 o 
  19   3   2     1504.47     1476.24    114.38 o 
  21   3   2     1597.88     1453.35    119.72 o 
  23   3   2      395.90      446.15     85.29 o 
  25   3   2        5.38       26.08     47.44 o 
 -28   4   2     1161.60     1290.52    196.15 o 
 -26   4   2      727.69      568.07     91.41 o 
 -24   4   2     3628.27     3723.46    178.44 o 
 -22   4   2     1130.41     1188.18     84.74 o 
 -20   4   2     6849.68     7068.48    178.77 o 
 -18   4   2     2141.39     1989.10     76.61 o 
 -16   4   2     3961.24     3966.26    100.69 o 
 -14   4   2     6201.64     5945.95    119.07 o 
 -12   4   2      316.23      254.10     29.47 o 
 -10   4   2    18084.29    18063.82    218.01 o 
  -8   4   2     1930.32     1609.69     59.36 o 
  -6   4   2     1463.28     1346.97     42.13 o 
  -4   4   2    12022.27    12470.16    177.90 o 
  -2   4   2     2929.57     2831.50     95.60 o 
   0   4   2    14295.42    14951.39    195.48 o 
   2   4   2    18158.38    18546.54    231.71 o 
   4   4   2    12220.33    12259.53    145.25 o 
   6   4   2      327.48      245.94     19.19 o 
   8   4   2     6087.37     6017.98     87.42 o 
  10   4   2    12009.77    12289.18    142.79 o 
  12   4   2     3192.76     3326.28     96.67 o 
  14   4   2     2994.05     2867.08    133.58 o 
  16   4   2     4968.78     4813.53    183.35 o 
  18   4   2     3437.19     3069.41    152.35 o 
  20   4   2      814.45      654.00    142.35 o 
  22   4   2     2505.39     2499.99    161.74 o 
  24   4   2     1393.40     1577.64    141.75 o 
 -27   5   2      109.01       70.50     59.74 o 
 -25   5   2       26.42       -0.61     60.92 o 
 -23   5   2      715.72      702.06     96.26 o 
 -21   5   2     2258.36     2379.78    148.85 o 
 -19   5   2       28.07       25.91     24.46 o 
 -17   5   2     1434.81     1606.80    142.36 o 
 -15   5   2     9572.34     9143.68    189.65 o 
 -13   5   2    11803.01    11421.21    179.36 o 
 -11   5   2    17570.52    17246.84    265.74 o 
  -9   5   2    10116.14     9754.29    303.32 o 
  -7   5   2     4620.60     4674.71     90.57 o 
  -5   5   2     8253.26     8440.65    148.48 o 
  -3   5   2    16238.98    16806.38    230.96 o 
  -1   5   2    15952.19    15786.82    298.04 o 
   1   5   2     7055.95     7422.60    178.87 o 
   3   5   2     6154.91     6090.00    102.29 o 
   5   5   2       83.66       31.33     18.12 o 
   7   5   2     2242.40     2130.56     58.84 o 
   9   5   2     6023.42     5996.72    133.65 o 
  11   5   2     1425.93     1657.42    109.78 o 
  13   5   2     3110.68     3010.41    141.48 o 
  15   5   2     1240.64     1397.63    255.50 o 
  17   5   2     3085.49     3044.80    156.12 o 
  19   5   2     3053.45     2891.28    160.02 o 
  21   5   2      631.52      761.05    103.27 o 
  23   5   2     1729.02     1907.96    155.65 o 
 -24   6   2      795.38     1092.06    130.76 o 
 -22   6   2     2461.98     2569.92    419.56 o 
 -20   6   2     4622.52     4600.46    199.08 o 
 -18   6   2       10.72       25.18     27.47 o 
 -16   6   2      361.54      399.01     51.23 o 
 -14   6   2     3939.18     4036.64    107.57 o 
 -12   6   2     3542.46     3369.59    131.88 o 
 -10   6   2     9837.44     9780.08    165.66 o 
  -8   6   2      719.38      726.51     42.70 o 
  -6   6   2      852.33      857.03     46.25 o 
  -4   6   2    14958.03    15119.83    199.55 o 
  -2   6   2     9988.68    10203.52    175.42 o 
   0   6   2      306.74      249.18     31.20 o 
   2   6   2     3567.38     3684.66    100.01 o 
   4   6   2     3803.28     3896.83     87.10 o 
   6   6   2       49.22        1.85     17.43 o 
   8   6   2     3268.97     3418.96    162.98 o 
  10   6   2     2214.86     2175.28    144.64 o 
  12   6   2     1469.25     1298.68    109.50 o 
  14   6   2     1016.35      879.37     98.09 o 
  16   6   2      178.60      198.64     58.64 o 
  18   6   2      937.40      672.35     93.73 o 
  20   6   2       97.39       32.00     75.88 o 
  22   6   2      557.05      544.29    110.98 o 
 -23   7   2      250.06      326.92     83.32 o 
 -21   7   2     1961.14     1873.26    185.77 o 
 -19   7   2     3719.55     3751.10    221.24 o 
 -17   7   2      132.64      200.00     56.62 o 
 -15   7   2      984.64     1052.10     82.72 o 
 -13   7   2     2205.93     2436.60    114.34 o 
 -11   7   2      606.28      531.32     49.08 o 
  -9   7   2     1320.84     1282.26     66.09 o 
  -7   7   2     5286.47     5081.65    139.22 o 
  -5   7   2     6435.37     6543.37    161.58 o 
  -3   7   2     2105.52     2146.25     82.38 o 
  -1   7   2     5985.80     6019.30    137.87 o 
   1   7   2     6707.47     7166.24    203.00 o 
   3   7   2     2065.28     2098.11     85.53 o 
   5   7   2     3250.75     3295.24    107.86 o 
   7   7   2     7729.66     7294.94    223.29 o 
   9   7   2     4041.49     4221.86    173.15 o 
  11   7   2     2649.28     2645.06    196.87 o 
  13   7   2     4672.46     4695.14    197.04 o 
  15   7   2     2010.52     2058.94    147.27 o 
  17   7   2     1740.75     1915.22    149.86 o 
  19   7   2     1986.48     2111.57    161.47 o 
 -20   8   2      702.82      844.79    117.82 o 
 -18   8   2        5.29       23.21     44.67 o 
 -16   8   2        1.66      -47.89     43.19 o 
 -14   8   2     1939.45     2050.45    122.02 o 
 -12   8   2      909.61      925.12     80.92 o 
 -10   8   2       96.40       73.02     36.09 o 
  -8   8   2      793.25      688.74     55.93 o 
  -6   8   2     2358.67     2342.11    120.77 o 
  -4   8   2       32.60       54.03     24.87 o 
  -2   8   2        3.94        2.92     35.59 o 
   0   8   2       88.64       39.16     36.90 o 
   2   8   2      138.84      188.80     48.56 o 
   4   8   2      810.29      690.04     63.97 o 
   6   8   2      981.34      973.03     97.40 o 
   8   8   2      467.84      417.90    101.93 o 
  10   8   2      299.08      223.70     62.11 o 
  12   8   2     1192.80     1217.23    120.14 o 
  14   8   2     1695.53     1539.74    152.12 o 
  16   8   2      502.98      431.85     87.43 o 
  18   8   2      300.77       78.23     63.03 o 
 -19   9   2      736.51      820.96    129.68 o 
 -17   9   2     1115.84     1146.43    130.68 o 
 -15   9   2     1290.22     1356.59    135.45 o 
 -13   9   2      374.89      387.96     78.41 o 
 -11   9   2     2005.37     2152.06    117.11 o 
  -9   9   2     3037.50     2976.60    153.74 o 
  -7   9   2      344.76      310.27     69.21 o 
  -5   9   2     1560.69     1781.61    133.26 o 
  -3   9   2     2231.37     2505.90    140.53 o 
  -1   9   2     1377.61     1471.09    114.21 o 
   1   9   2     1755.44     2005.16    128.80 o 
   3   9   2     3703.77     3893.54    172.11 o 
   5   9   2     2344.24     2485.66    220.88 o 
   7   9   2      955.24      846.03    100.72 o 
   9   9   2     4271.35     4521.79    202.84 o 
  11   9   2     2163.13     2170.89    173.59 o 
  13   9   2       32.94       51.38     75.52 o 
  15   9   2      619.43      673.28    108.90 o 
 -14  10   2      249.13      268.18     76.13 o 
 -12  10   2      306.60      283.97    128.11 o 
 -10  10   2      272.78      259.60    110.02 o 
  -8  10   2      321.94      370.11     81.55 o 
  -6  10   2      685.99      605.00    136.55 o 
  -4  10   2      375.51      522.65     93.78 o 
  -2  10   2      566.05      639.96     99.10 o 
   0  10   2       45.85       13.79     45.82 o 
   2  10   2        0.72       63.53     43.52 o 
   4  10   2      637.94      624.00     94.42 o 
   6  10   2        2.22      -51.08     38.02 o 
   8  10   2        8.35       19.74     54.65 o 
  10  10   2       38.57       41.85     50.94 o 
  12  10   2        7.60       17.13     51.84 o 
  -9  11   2      417.88      429.93    142.10 o 
  -7  11   2      740.76      849.73    178.29 o 
  -5  11   2      395.49      447.54     96.94 o 
  -3  11   2      973.86      929.89    128.00 o 
  -1  11   2     2932.48     3457.78    287.83 o 
   3  11   2       14.90      -28.95     71.90 o 
   5  11   2      983.40     1274.59    198.56 o 
 -29   1   3     1192.55     1292.82    129.06 o 
 -27   1   3     2074.46     2082.94    144.02 o 
 -25   1   3     4734.52     4620.66    222.69 o 
 -23   1   3     3725.88     3698.47    159.49 o 
 -21   1   3     4900.02     5071.48    255.64 o 
 -19   1   3    11215.65    10909.04    203.05 o 
 -17   1   3    13366.91    13949.42    192.78 o 
 -15   1   3     4604.47     4503.37     98.80 o 
 -13   1   3     7791.42     7352.62    137.54 o 
 -11   1   3    29056.94    30139.83    280.23 o 
  -9   1   3     9878.64     9813.16    120.77 o 
  -7   1   3    12512.42    11978.71    156.62 o 
  -5   1   3    17816.32    18151.27    168.29 o 
  -3   1   3    21207.77    21182.95    169.21 o 
  -1   1   3    36225.43    35815.16    487.02 o 
   1   1   3     3901.99     3654.57     69.77 o 
   3   1   3      235.06      189.54     45.80 o 
   5   1   3     5590.61     5152.63     80.47 o 
   7   1   3    17301.88    16654.24    186.22 o 
   9   1   3    12777.65    11769.55    155.64 o 
  11   1   3    12569.13    12746.23    173.64 o 
  13   1   3    18217.69    17679.13    225.01 o 
  15   1   3     3819.02     3926.84    115.16 o 
  17   1   3     2359.63     2657.32    100.60 o 
  19   1   3     9110.02     9336.49    308.25 o 
  21   1   3     4916.17     5312.25    200.85 o 
  23   1   3     1509.94     1085.68    158.75 o 
  25   1   3      839.46      666.13    141.14 o 
 -30   2   3      308.14      231.90     78.77 o 
 -28   2   3     1250.34     1290.32    124.42 o 
 -26   2   3        0.50       -2.73     35.02 o 
 -24   2   3      697.88      641.27    105.67 o 
 -22   2   3     2619.25     2461.37    131.93 o 
 -20   2   3       74.34       51.35     26.57 o 
 -18   2   3      147.70      165.17     54.27 o 
 -16   2   3      792.15      882.92     48.71 o 
 -14   2   3       10.38        2.30      9.60 o 
 -12   2   3      148.62      171.19     21.75 o 
 -10   2   3      829.97      725.43     41.23 o 
  -8   2   3    15329.69    15935.55    203.76 o 
  -6   2   3    22490.87    24024.09    231.26 o 
  -4   2   3    36985.50    38276.66    324.91 o 
  -2   2   3   237258.77   224325.95   2581.31 o 
   0   2   3    11035.37    11175.27    148.60 o 
   2   2   3     3427.43     3673.26    110.03 o 
   4   2   3    17922.58    18403.23    277.51 o 
   6   2   3     7133.61     7139.27    102.68 o 
   8   2   3     5149.18     5305.13    205.07 o 
  10   2   3      441.45      315.62     38.95 o 
  12   2   3     2964.95     2866.90     77.16 o 
  14   2   3     2412.38     2381.47     77.06 o 
  16   2   3      184.74      170.56     29.74 o 
  18   2   3      102.57      131.00     44.86 o 
  20   2   3        3.72      -35.41     29.19 o 
  22   2   3      175.09      146.46     53.27 o 
  24   2   3      630.12      469.50    116.29 o 
 -29   3   3     3179.76     3154.27    274.32 o 
 -27   3   3     1718.88     1794.77    137.27 o 
 -25   3   3      540.79      398.90     58.41 o 
 -23   3   3     4284.79     4213.08    140.15 o 
 -21   3   3     2250.95     2507.25    137.23 o 
 -19   3   3       95.98      110.50     27.16 o 
 -17   3   3     2415.69     2235.68     74.39 o 
 -15   3   3     8845.29     8973.53    148.73 o 
 -13   3   3     4818.60     4903.36    100.65 o 
 -11   3   3     2280.67     2131.74     70.43 o 
  -9   3   3    11706.33    11341.20    172.07 o 
  -7   3   3       94.26       77.20     11.52 o 
  -5   3   3      703.76      596.29     26.63 o 
  -3   3   3    36699.14    37699.01    384.17 o 
  -1   3   3    14982.27    14726.92    222.80 o 
   1   3   3    15156.81    16301.22    209.93 o 
   3   3   3    24694.86    25221.54    241.25 o 
   7   3   3    19351.16    20295.16    186.42 o 
   9   3   3    17805.66    17393.46    204.94 o 
  11   3   3    12461.81    12287.38    171.15 o 
  13   3   3       12.23       29.48     22.10 o 
  15   3   3      786.80      842.58     85.63 o 
  17   3   3    20383.75    20681.76    419.25 o 
  19   3   3     4776.49     5225.10    200.44 o 
  21   3   3      980.64      926.58    105.92 o 
  23   3   3     3183.43     3442.14    179.75 o 
 -28   4   3        7.79      -42.70     58.87 o 
 -26   4   3     2125.95     2077.13    148.56 o 
 -24   4   3     1566.91     1729.27    112.51 o 
 -22   4   3       29.56        5.32     25.42 o 
 -20   4   3     6819.75     6694.40    145.28 o 
 -18   4   3    15790.84    15495.47    230.22 o 
 -16   4   3      611.71      639.09     47.50 o 
 -14   4   3     5962.48     5828.77    119.29 o 
 -12   4   3    27939.15    27806.05    347.15 o 
 -10   4   3    16008.64    16341.46    178.79 o 
  -8   4   3     9004.27     9715.07    126.43 o 
  -6   4   3     1274.77      961.00     56.80 o 
  -4   4   3      526.90      524.17     30.27 o 
  -2   4   3     4198.70     4503.50     99.99 o 
   0   4   3    13018.01    13781.83    181.05 o 
   2   4   3    17880.40    18055.76    221.53 o 
   4   4   3     1322.39     1427.52     70.46 o 
   6   4   3       40.70       24.75     10.73 o 
   8   4   3     9644.44     9929.70    119.09 o 
  10   4   3       54.77       35.21     21.24 o 
  12   4   3      132.48      146.27     31.35 o 
  14   4   3     8315.39     8031.22    274.20 o 
  16   4   3      208.52      285.66     63.21 o 
  18   4   3       62.61       12.61     45.84 o 
  20   4   3     4429.03     4555.12    283.97 o 
  22   4   3     1158.22     1347.24    207.85 o 
 -27   5   3     1349.19     1300.70    135.45 o 
 -25   5   3     2844.74     2962.36    172.28 o 
 -23   5   3     1000.45     1076.51     86.92 o 
 -21   5   3     2854.15     2858.76     99.44 o 
 -19   5   3     4767.80     4886.01    124.97 o 
 -17   5   3       43.18       19.03     22.80 o 
 -15   5   3      362.89      399.10     41.06 o 
 -13   5   3     8189.01     8269.01    149.43 o 
 -11   5   3     3842.01     3790.00    106.06 o 
  -9   5   3      782.37      772.79     37.91 o 
  -7   5   3    13404.51    13705.18    174.28 o 
  -5   5   3    19615.30    19515.28    223.22 o 
  -3   5   3      566.82      582.05     39.77 o 
  -1   5   3     4187.17     4354.38     95.63 o 
   1   5   3    17142.50    16748.87    226.56 o 
   3   5   3      445.70      399.35     31.31 o 
   5   5   3      632.04      715.97     69.86 o 
   7   5   3    11129.81    11456.50    328.14 o 
   9   5   3     2656.08     2689.95     92.89 o 
  11   5   3      375.49      496.45     69.70 o 
  13   5   3     3177.81     3033.95    145.96 o 
  15   5   3     3306.83     3137.30    154.49 o 
  17   5   3      102.18       35.78     38.55 o 
  19   5   3      393.04      292.21     67.37 o 
  21   5   3     2462.71     2569.52    170.85 o 
 -26   6   3       87.92      -67.70     45.13 o 
 -24   6   3      778.80      853.47    109.38 o 
 -22   6   3     7407.33     7136.94    257.40 o 
 -20   6   3     4152.01     4219.21    144.88 o 
 -18   6   3       14.63       -9.14     22.43 o 
 -16   6   3     2830.11     2787.34     93.52 o 
 -14   6   3     8822.27     8719.17    165.14 o 
 -12   6   3     3101.18     3262.07     94.42 o 
 -10   6   3     9262.75     9084.90    180.03 o 
  -8   6   3     8530.84     8509.38    138.79 o 
  -6   6   3     2003.42     1996.46     69.55 o 
  -4   6   3     7571.89     7510.34    129.75 o 
  -2   6   3    12656.18    12667.21    198.63 o 
   0   6   3     2349.76     2432.92    105.13 o 
   2   6   3      585.30      585.72     63.39 o 
   4   6   3    11369.73    11416.54    195.78 o 
   6   6   3     3098.30     2959.74    170.69 o 
   8   6   3      682.14      664.49    117.74 o 
  10   6   3     9032.26     8741.34    381.68 o 
  12   6   3     2867.13     2719.68    143.13 o 
  14   6   3      560.39      688.54    210.74 o 
  16   6   3     1895.77     1998.21    142.65 o 
  18   6   3     1038.84     1181.03    284.81 o 
  20   6   3      312.46      184.01     66.67 o 
 -23   7   3       37.15       42.37     53.14 o 
 -21   7   3      440.47      498.99    219.79 o 
 -19   7   3     1110.80     1270.09     95.68 o 
 -17   7   3     4620.69     4425.06    150.49 o 
 -15   7   3     4780.11     4585.72    148.95 o 
 -13   7   3       94.12      113.94     30.83 o 
 -11   7   3     1659.25     1856.06    152.84 o 
  -9   7   3     3371.61     3396.26    110.72 o 
  -7   7   3      164.87       93.81     49.14 o 
  -5   7   3      342.31      320.33     35.48 o 
  -3   7   3     2622.98     2518.23    114.69 o 
  -1   7   3     1695.13     1829.85    212.79 o 
   1   7   3      189.40      239.43     48.11 o 
   3   7   3      349.73      307.49     41.87 o 
   5   7   3      844.99      908.15    110.26 o 
   7   7   3       24.31        6.36     28.85 o 
   9   7   3     2514.22     2394.69    149.58 o 
  11   7   3     2001.50     1806.52    190.84 o 
  13   7   3        1.13        0.45     50.42 o 
  15   7   3      690.00      454.47     81.42 o 
  17   7   3      717.86      705.04    102.76 o 
  19   7   3      285.72      311.69    113.51 o 
 -22   8   3     1124.09     1221.34    247.90 o 
 -20   8   3     1625.55     1441.12    141.91 o 
 -18   8   3     1269.91     1306.79    150.07 o 
 -16   8   3      116.10       71.24     41.24 o 
 -14   8   3     1548.28     1476.33    171.61 o 
 -12   8   3     5612.67     5415.89    164.82 o 
 -10   8   3     2015.60     2044.81     86.82 o 
  -8   8   3      804.20      883.83     89.05 o 
  -6   8   3     3623.08     3674.86    254.41 o 
  -4   8   3     3599.58     3578.67    119.88 o 
  -2   8   3      985.58     1092.97    153.93 o 
   0   8   3     6966.25     7340.67    217.78 o 
   2   8   3     6073.85     5861.93    199.26 o 
   4   8   3      481.68      455.98    230.89 o 
   6   8   3     2503.98     2760.09    171.90 o 
   8   8   3     3002.65     2694.36    255.74 o 
  10   8   3     2107.89     2178.55    266.35 o 
  12   8   3     1832.15     1628.21    136.05 o 
  14   8   3     1203.34     1213.75    128.34 o 
  16   8   3     1496.29     1275.94    134.21 o 
 -19   9   3        4.64       -6.28     55.61 o 
 -17   9   3       16.41      -22.38     50.73 o 
 -15   9   3        5.67      -58.15     38.76 o 
 -13   9   3      199.92      120.36     46.64 o 
 -11   9   3       13.71       21.16     38.74 o 
  -9   9   3        0.94        8.54     46.57 o 
  -7   9   3       65.18      123.53     75.27 o 
  -5   9   3        0.34       12.54     40.36 o 
  -3   9   3      406.34      469.54     78.51 o 
  -1   9   3      461.26      469.08     75.20 o 
   1   9   3        0.29      -46.52     31.01 o 
   3   9   3      523.10      571.91     82.75 o 
   5   9   3     1060.92     1109.78    121.96 o 
   7   9   3      337.03      321.79     70.35 o 
   9   9   3        2.66       69.04     49.50 o 
  11   9   3       33.92       49.69     46.46 o 
  13   9   3      244.36      125.39     60.79 o 
 -14  10   3      572.47      560.21    153.44 o 
 -12  10   3      826.90     1126.94    202.42 o 
 -10  10   3     1041.20     1204.38    133.66 o 
  -8  10   3      787.04      801.93    111.85 o 
  -6  10   3     1010.28     1101.39    123.04 o 
  -4  10   3     1517.45     1438.17    188.67 o 
  -2  10   3     1591.68     1480.40    226.67 o 
   0  10   3     2914.15     2949.02    277.57 o 
   2  10   3     1440.96     1378.14    261.29 o 
   4  10   3      553.70      509.17     86.97 o 
   6  10   3     1018.40      920.63    113.98 o 
   8  10   3      239.64      292.09     70.57 o 
  10  10   3      530.37      534.63     97.46 o 
  -9  11   3       45.75      -11.30     76.84 o 
  -7  11   3      157.56       92.24     75.93 o 
  -5  11   3       95.53      105.06     72.46 o 
  -3  11   3        2.42      -31.01     61.47 o 
  -1  11   3      261.67      285.90    129.56 o 
   3  11   3        8.95        9.28     49.53 o 
 -30   0   4      584.94      548.15    129.08 o 
 -28   0   4      721.95      828.50    142.59 o 
 -26   0   4     8724.91     9094.88    387.71 o 
 -24   0   4    13499.17    12299.10    439.58 o 
 -22   0   4     4300.51     4684.60    250.19 o 
 -20   0   4    14309.16    14443.44    443.92 o 
 -18   0   4     6701.88     7137.25    212.07 o 
 -16   0   4     5211.16     5147.63    136.98 o 
 -14   0   4    41899.52    42717.30    558.83 o 
 -12   0   4    49452.57    51014.30    935.38 o 
 -10   0   4     5646.97     5730.08    130.17 o 
  -8   0   4     8541.15     8559.15    154.48 o 
  -6   0   4    17944.82    17447.83    193.16 o 
  -4   0   4    10228.13    10458.57    306.65 o 
  -2   0   4    24310.74    24310.09    306.89 o 
   0   0   4    62581.95    61476.72   1113.19 o 
   2   0   4    13245.24    12931.05    201.89 o 
   4   0   4     1505.14     1314.29     56.68 o 
   6   0   4    44131.47    42196.64    562.38 o 
   8   0   4    22037.62    22507.18    346.93 o 
  10   0   4     5162.53     5213.81    145.42 o 
  12   0   4    41857.74    41425.95    588.81 o 
  14   0   4    11294.15    11261.73    254.52 o 
  16   0   4     1211.53     1109.08     89.86 o 
  18   0   4     5224.42     5968.71    324.50 o 
  20   0   4     2703.36     2740.19    142.88 o 
 -31   1   4      497.45      774.18    110.54 o 
 -29   1   4      162.20      146.06     62.57 o 
 -27   1   4       41.08       31.51     46.08 o 
 -25   1   4        4.00        3.46     31.30 o 
 -23   1   4      776.57      712.16     82.73 o 
 -21   1   4      183.35      126.31     30.55 o 
 -19   1   4     1389.06     1519.60     74.32 o 
 -17   1   4     2943.40     2966.28     93.77 o 
 -15   1   4      106.13       72.73     14.27 o 
 -13   1   4     2275.58     2521.79     57.67 o 
 -11   1   4     6511.00     6121.62    117.21 o 
  -9   1   4     1202.20     1097.96     44.23 o 
  -7   1   4     1216.03     1213.00     32.06 o 
  -5   1   4     5124.29     5420.77     75.01 o 
  -3   1   4       12.12       -9.44      6.71 o 
  -1   1   4     7398.54     7557.15     92.05 o 
   1   1   4       16.19        1.27      7.89 o 
   3   1   4    17812.02    18240.48    187.72 o 
   5   1   4        0.77       -0.57      9.86 o 
   7   1   4       36.07       68.84     16.47 o 
   9   1   4     6772.30     6757.55    115.33 o 
  11   1   4      736.40      832.65     46.31 o 
  13   1   4      112.16       96.73     22.92 o 
  15   1   4      210.35      228.40     32.23 o 
  17   1   4       43.50       49.84     25.70 o 
  19   1   4        5.95        1.06     30.93 o 
  21   1   4      177.50      244.47     62.40 o 
  23   1   4      264.30      298.68     95.54 o 
 -30   2   4     4622.38     4856.60    312.07 o 
 -28   2   4      527.60      550.66     89.16 o 
 -26   2   4      255.54      128.74     51.67 o 
 -24   2   4     3171.63     3181.88    152.38 o 
 -22   2   4     2773.61     2930.90    185.94 o 
 -20   2   4     2814.54     2750.00    101.39 o 
 -18   2   4     8407.89     8692.39    152.17 o 
 -16   2   4    12415.72    12442.68    180.61 o 
 -14   2   4     1233.84     1491.83     62.56 o 
 -12   2   4     8155.34     7447.42    138.77 o 
 -10   2   4    59687.31    60102.46    600.57 o 
  -8   2   4    20301.54    19809.27    305.57 o 
  -4   2   4     7395.99     7472.40     94.92 o 
  -2   2   4    85747.82    84841.47   1078.65 o 
   0   2   4    29711.31    30843.58    333.19 o 
   2   2   4    61665.13    60677.99    879.57 o 
   4   2   4    36899.98    37354.65    338.95 o 
   6   2   4     1073.39      985.84     38.07 o 
   8   2   4    22996.78    23353.27    253.53 o 
  10   2   4    17533.00    17487.01    259.85 o 
  12   2   4     5073.94     5142.48    148.24 o 
  14   2   4     1739.52     1671.00     77.77 o 
  16   2   4     8331.45     8498.02    192.34 o 
  18   2   4     9391.06    10047.67    375.28 o 
  20   2   4     1583.81     1630.83    127.52 o 
  22   2   4     3978.58     4113.63    192.52 o 
  24   2   4     1320.03     1756.15    207.97 o 
 -29   3   4      255.03      197.13    107.72 o 
 -27   3   4     1214.37     1351.59    124.50 o 
 -25   3   4      217.59      251.41     70.06 o 
 -23   3   4      937.56      905.82     75.22 o 
 -21   3   4     1951.39     1754.43     92.38 o 
 -19   3   4       72.41       52.22     22.36 o 
 -17   3   4      773.15      980.66     55.86 o 
 -15   3   4     5230.22     5115.86    109.07 o 
 -13   3   4     5226.37     5347.41    122.09 o 
 -11   3   4     4899.16     5247.56    204.00 o 
  -9   3   4      467.16      484.19     37.53 o 
  -7   3   4     2384.66     2115.21     82.40 o 
  -5   3   4     3710.43     3692.20     66.52 o 
  -3   3   4    12429.03    12980.10    166.98 o 
  -1   3   4    20742.43    21646.15    212.12 o 
   1   3   4     3559.18     3650.11     87.29 o 
   3   3   4      864.68     1041.71     34.37 o 
   5   3   4       60.37       43.51     10.75 o 
   7   3   4       17.13        3.33     11.03 o 
   9   3   4      137.81       71.56     25.90 o 
  11   3   4     1266.71     1145.53     67.46 o 
  13   3   4     2105.48     2193.79    136.03 o 
  15   3   4      722.43      476.16     69.94 o 
  17   3   4      639.43      476.82    124.13 o 
  19   3   4     2713.21     2639.37    147.99 o 
  21   3   4      162.58      237.92     72.38 o 
  23   3   4      252.62      180.92     91.68 o 
 -28   4   4      317.63      302.06    100.61 o 
 -26   4   4     1579.43     1507.41    102.79 o 
 -24   4   4      183.04      144.97     54.47 o 
 -22   4   4     4170.26     4356.37    209.25 o 
 -20   4   4     7132.74     6923.18    149.28 o 
 -18   4   4      143.21       86.23     27.14 o 
 -16   4   4     2340.13     2323.67     77.71 o 
 -14   4   4     3833.13     3575.93    120.82 o 
 -12   4   4    11622.14    11921.58    200.17 o 
 -10   4   4     6069.81     5618.18     86.00 o 
  -8   4   4     3815.36     3417.15     68.75 o 
  -6   4   4    29389.02    30036.36    292.38 o 
  -4   4   4       59.96       43.77     13.26 o 
  -2   4   4    13448.06    13773.16    182.42 o 
   0   4   4    15458.38    15343.06    194.05 o 
   2   4   4    12064.86    12505.29    154.25 o 
   4   4   4     8133.37     7860.85    114.08 o 
   6   4   4      693.11      588.64     52.10 o 
   8   4   4    12163.20    12312.86    210.92 o 
  10   4   4     8882.46     8783.06    188.65 o 
  12   4   4     8756.60     8479.00    206.95 o 
  14   4   4     3612.37     3383.80    161.16 o 
  16   4   4      243.91      263.24     76.84 o 
  18   4   4     1905.64     1784.49    214.24 o 
  20   4   4     2172.18     1795.12    142.87 o 
  22   4   4     1595.25     1297.01    175.40 o 
 -27   5   4      487.44      529.76     97.64 o 
 -25   5   4     1416.03     1649.23    139.07 o 
 -23   5   4     4955.10     4907.80    136.24 o 
 -21   5   4     9052.88     9208.74    182.50 o 
 -19   5   4     4152.55     4143.23    115.11 o 
 -17   5   4     2016.31     1975.92     78.38 o 
 -15   5   4     8244.78     8065.42    196.47 o 
 -13   5   4     7830.12     8052.54    272.86 o 
 -11   5   4     2917.62     2837.78     93.26 o 
  -9   5   4       15.24       12.49     12.90 o 
  -7   5   4      881.99      841.43     40.26 o 
  -5   5   4    13649.56    14212.01    181.12 o 
  -3   5   4     1271.33     1370.43     60.21 o 
  -1   5   4      478.35      498.29     49.89 o 
   1   5   4      578.52      593.76     47.43 o 
   3   5   4      781.53      797.87     45.46 o 
   5   5   4     2861.52     2855.88    417.02 o 
   7   5   4     4614.70     4771.41    126.76 o 
   9   5   4      973.37     1201.35    138.84 o 
  11   5   4     2006.55     2059.37    151.63 o 
  13   5   4      772.06      848.39     95.42 o 
  15   5   4      314.55      211.84     77.32 o 
  17   5   4     1411.23     1511.59    351.16 o 
  19   5   4      654.25      673.52     97.63 o 
  21   5   4      945.27     1146.86    245.85 o 
 -26   6   4      923.16     1040.39    126.38 o 
 -24   6   4      702.05      733.48    132.57 o 
 -22   6   4     1667.21     1513.26    120.34 o 
 -20   6   4     2907.96     2987.51    105.00 o 
 -18   6   4       29.41        7.62     22.50 o 
 -16   6   4     1312.21     1279.57     71.65 o 
 -14   6   4     4691.59     4802.77    120.00 o 
 -12   6   4     2907.48     2795.42     99.60 o 
 -10   6   4     1657.29     1607.26     74.94 o 
  -8   6   4     1035.70      897.37     46.85 o 
  -6   6   4     5391.99     5362.73    107.22 o 
  -4   6   4     1611.20     1701.32     67.87 o 
  -2   6   4      747.46      642.47     63.07 o 
   0   6   4      529.18      576.93     61.93 o 
   2   6   4      967.65      990.53     58.30 o 
   4   6   4      985.06      949.82     83.11 o 
   6   6   4     1543.34     1296.46    243.68 o 
   8   6   4     1118.31     1298.66    103.98 o 
  10   6   4       37.95       34.04     33.62 o 
  12   6   4      735.63      726.47    199.89 o 
  14   6   4     1154.89     1115.43    112.45 o 
  16   6   4      573.86      471.96     81.30 o 
  18   6   4      184.18      161.17     57.02 o 
  20   6   4      390.54      254.55    157.30 o 
 -25   7   4      907.13      803.79    114.74 o 
 -23   7   4     1486.26     1548.03    271.18 o 
 -21   7   4     2186.93     2073.58    117.74 o 
 -19   7   4      193.50      211.47     48.66 o 
 -17   7   4      581.95      651.73     63.03 o 
 -15   7   4     2762.01     2732.10    112.06 o 
 -13   7   4     2003.35     1995.94     92.61 o 
 -11   7   4     6297.11     6668.40    164.92 o 
  -9   7   4     3521.25     3483.45    144.92 o 
  -7   7   4     2273.61     2378.55     92.48 o 
  -5   7   4     5909.67     6045.24    148.03 o 
  -3   7   4     4922.33     4946.52    164.19 o 
  -1   7   4     3782.83     3974.67    147.16 o 
   1   7   4     2953.60     3306.63    138.05 o 
   3   7   4     3682.43     3599.13    298.80 o 
   5   7   4     1182.62     1081.56     96.73 o 
   7   7   4     1417.31     1536.06    114.89 o 
   9   7   4     5505.40     5382.89    204.62 o 
  11   7   4     2800.55     2989.20    157.45 o 
  13   7   4      594.18      461.39    105.31 o 
  15   7   4      905.53      868.46    109.87 o 
  17   7   4      630.33      510.77    139.33 o 
 -22   8   4      144.29       92.50     68.16 o 
 -20   8   4      170.03      145.60     64.40 o 
 -18   8   4      618.76      494.93     69.46 o 
 -16   8   4     1509.35     1544.38    109.99 o 
 -14   8   4        4.45        9.57     34.70 o 
 -12   8   4       13.47       14.89     29.86 o 
 -10   8   4     1785.68     1717.24    116.59 o 
  -8   8   4      147.18      161.74     49.06 o 
  -6   8   4     1595.54     1686.71    117.58 o 
  -4   8   4      172.53      139.10     37.19 o 
  -2   8   4     1478.21     1539.88    109.23 o 
   0   8   4      117.84       28.93     52.72 o 
   2   8   4     1134.63     1047.60    149.94 o 
   4   8   4      838.55      700.41     91.68 o 
   6   8   4        2.41       23.23     36.03 o 
   8   8   4      178.33      144.02     50.73 o 
  10   8   4      240.72      190.69     57.77 o 
  12   8   4      146.30      176.81     62.48 o 
  14   8   4       81.30       69.90     77.93 o 
  16   8   4      461.94      557.24     99.33 o 
 -19   9   4     1868.74     1871.27    163.37 o 
 -17   9   4     1138.45     1486.59    143.99 o 
 -15   9   4     1239.35     1497.74    108.29 o 
 -13   9   4     1843.96     2124.63    215.81 o 
 -11   9   4     1909.00     1796.84    142.25 o 
  -9   9   4     1194.64     1174.61    109.46 o 
  -7   9   4     1903.56     1872.75    130.25 o 
  -5   9   4      108.17      107.34     52.44 o 
  -3   9   4     1697.78     1597.98    128.08 o 
  -1   9   4     8719.90     8766.20    260.30 o 
   1   9   4     1130.01     1020.89    103.93 o 
   3   9   4      241.71      295.73     91.56 o 
   5   9   4     1111.94     1186.58    115.72 o 
   7   9   4     2139.98     2126.08    151.30 o 
   9   9   4      937.07      669.72    100.01 o 
  11   9   4       23.93       30.00     51.18 o 
  13   9   4      751.82      890.25    121.39 o 
 -16  10   4      255.97      110.74    123.77 o 
 -14  10   4       59.13      -15.50     64.64 o 
 -12  10   4       86.24       95.04     95.66 o 
 -10  10   4        5.16       -9.56     61.16 o 
  -8  10   4       83.14      171.30     89.99 o 
  -6  10   4      727.73      592.78    130.76 o 
  -4  10   4        0.07       -2.80     45.89 o 
  -2  10   4        3.31       25.69     51.98 o 
   0  10   4       57.17       39.57     47.61 o 
   2  10   4      184.76      348.69     73.74 o 
   4  10   4        9.48       36.26     71.05 o 
   6  10   4      113.78       94.28     56.66 o 
   8  10   4        1.28      -40.51     46.19 o 
  -9  11   4      618.71      740.67    155.74 o 
  -7  11   4      430.85      441.25    102.35 o 
  -5  11   4      699.99      456.71    131.73 o 
  -3  11   4     1386.98     1103.78    187.22 o 
  -1  11   4      360.01      354.42    130.28 o 
   1  11   4       39.10       57.42     86.85 o 
 -31   1   5     1431.19     1542.67    147.41 o 
 -29   1   5     3907.04     4242.66    203.02 o 
 -27   1   5     2990.30     3179.19    164.27 o 
 -25   1   5     6166.16     5814.66    542.48 o 
 -23   1   5    13154.41    13494.01    322.94 o 
 -21   1   5     3639.18     3911.39    119.77 o 
 -19   1   5     5570.13     5670.05    139.28 o 
 -17   1   5    17055.37    17033.45    310.67 o 
 -15   1   5    10962.17    10667.83    168.28 o 
 -13   1   5    24481.86    24959.51    311.09 o 
 -11   1   5    22724.19    22618.80    279.13 o 
  -9   1   5    38432.20    38221.11    338.57 o 
  -7   1   5    33666.69    34423.49    273.84 o 
  -5   1   5     6030.35     5932.44     67.43 o 
  -3   1   5    34557.93    34731.66    244.77 o 
  -1   1   5    38802.20    38557.27    293.43 o 
   1   1   5    28387.39    27243.48    258.93 o 
   3   1   5    22343.32    21827.35    224.45 o 
   5   1   5     9398.59     8958.97    126.87 o 
   7   1   5    14426.25    14326.93    181.57 o 
   9   1   5    21149.39    20890.84    245.91 o 
  11   1   5    19915.61    19569.63    259.41 o 
  13   1   5      482.15      606.34     56.38 o 
  15   1   5       25.33       25.13     22.62 o 
  17   1   5    10470.50    10344.86    225.09 o 
  19   1   5     5083.49     5494.00    346.09 o 
  21   1   5     1539.33     1771.15    161.04 o 
 -30   2   5       12.82       83.83     50.81 o 
 -28   2   5      683.41      486.89     97.47 o 
 -26   2   5     1404.64     1356.90    117.46 o 
 -24   2   5      903.59      744.63    231.85 o 
 -22   2   5     3278.88     2989.20    139.97 o 
 -20   2   5     1296.62     1225.09     74.41 o 
 -18   2   5       20.73       49.29     19.28 o 
 -16   2   5     2924.40     3399.89    143.14 o 
 -14   2   5     8233.02     8843.04    163.30 o 
 -12   2   5     6856.48     6953.94    137.17 o 
 -10   2   5     7497.85     8479.51    141.97 o 
  -8   2   5     3051.59     3209.41     84.76 o 
  -6   2   5      364.69      373.05     24.57 o 
  -4   2   5     9726.24     9950.77    109.08 o 
  -2   2   5     3432.22     3390.33     58.17 o 
   0   2   5      359.05      482.01     34.85 o 
   2   2   5     6988.08     7405.34    133.53 o 
   4   2   5      628.77      712.79     31.22 o 
   6   2   5     2038.48     1823.34     53.10 o 
   8   2   5     5145.52     5143.37     98.65 o 
  10   2   5       30.80       43.75     18.09 o 
  12   2   5        3.92        3.80     21.90 o 
  14   2   5     3818.46     3837.35    125.62 o 
  16   2   5       37.49       24.71     30.24 o 
  18   2   5       78.53       32.43     44.04 o 
  20   2   5     1125.39     1061.55    113.59 o 
  22   2   5      120.74       83.74     88.66 o 
 -29   3   5       15.73      -42.28     41.46 o 
 -27   3   5      583.56      640.81     92.14 o 
 -25   3   5     4082.94     4145.05    145.09 o 
 -23   3   5      588.60      560.16    103.91 o 
 -21   3   5     3100.08     2945.73     95.79 o 
 -19   3   5    13162.52    12917.55    284.33 o 
 -17   3   5     5236.99     5297.01    116.77 o 
 -15   3   5     6539.22     6379.80    141.96 o 
 -13   3   5    21420.59    20978.98    285.03 o 
 -11   3   5    14799.38    14251.72    214.08 o 
  -9   3   5      372.19      276.92     20.86 o 
  -7   3   5    17260.52    17178.67    186.61 o 
  -5   3   5    62028.59    64229.36    539.67 o 
  -3   3   5    21652.30    22485.14    226.79 o 
  -1   3   5    58369.82    59223.23    596.11 o 
   1   3   5    36360.25    35493.44    457.42 o 
   3   3   5       28.68      211.25     81.12 o 
   5   3   5     9227.34     9152.67    121.95 o 
   7   3   5    25580.71    26019.35    472.07 o 
   9   3   5     4866.29     4682.42    139.49 o 
  11   3   5     1221.13     1114.32     80.73 o 
  15   3   5     9127.82     8586.87    276.25 o 
  17   3   5      395.43      346.12     72.14 o 
  19   3   5     1698.92     1912.17    142.19 o 
  21   3   5     3135.48     3773.95    191.55 o 
 -28   4   5     2564.27     2424.27    159.57 o 
 -26   4   5       61.58       10.77     32.22 o 
 -24   4   5       83.98      132.30     36.54 o 
 -22   4   5     5214.86     5131.92    134.03 o 
 -20   4   5     8851.04     8835.91    171.57 o 
 -18   4   5     1004.84     1029.29     61.66 o 
 -16   4   5     1063.17     1109.90     68.08 o 
 -14   4   5     1344.64     1101.65     63.99 o 
 -12   4   5     1015.11     1122.22     61.53 o 
 -10   4   5     7395.09     7702.42    142.81 o 
  -8   4   5     2949.41     2350.30     75.45 o 
  -6   4   5    33631.30    35301.18    336.49 o 
  -4   4   5     3611.96     3792.75     75.16 o 
  -2   4   5    45846.57    47107.28    480.60 o 
   0   4   5      768.18      822.95     50.74 o 
   2   4   5      291.80      365.12     24.34 o 
   4   4   5     3497.66     3402.19     99.20 o 
   6   4   5      119.94       98.70     33.67 o 
   8   4   5      706.42      637.48    107.95 o 
  10   4   5     1913.67     1938.99    112.39 o 
  12   4   5     1207.91     1142.65    103.56 o 
  14   4   5      373.82      439.49     71.89 o 
  16   4   5     1796.92     1534.25    209.90 o 
  18   4   5     2381.30     2613.37    157.37 o 
  20   4   5       82.18       80.71     82.15 o 
 -27   5   5     1078.75     1044.60    135.47 o 
 -25   5   5      141.40      183.65     43.09 o 
 -23   5   5     1951.09     1854.71     90.52 o 
 -21   5   5     1951.17     2003.69     88.64 o 
 -19   5   5      406.28      369.43     43.93 o 
 -17   5   5     4024.73     3753.77    107.00 o 
 -15   5   5    11868.51    12196.89    382.57 o 
 -13   5   5      289.74      279.57     38.12 o 
 -11   5   5     6642.65     6885.32    158.96 o 
  -9   5   5    16390.73    16174.27    197.42 o 
  -7   5   5      425.80      504.40     34.39 o 
  -5   5   5     1340.10     1460.53     52.30 o 
  -3   5   5    13608.74    13592.30    222.19 o 
  -1   5   5     2989.37     3009.12    127.15 o 
   1   5   5      273.74      195.05     38.98 o 
   3   5   5     2888.39     2700.96    117.14 o 
   5   5   5     4521.45     4346.65    143.54 o 
   7   5   5      230.86      166.25     70.28 o 
   9   5   5     5804.56     5712.89    148.25 o 
  11   5   5     5543.36     5662.32    199.16 o 
  13   5   5        5.13       -5.86     29.14 o 
  15   5   5      471.09      596.23     86.06 o 
  17   5   5     2062.80     2215.33    243.80 o 
  19   5   5      729.02      617.22     96.91 o 
 -26   6   5     1838.59     1882.03    156.20 o 
 -24   6   5     1758.89     1752.34    111.12 o 
 -22   6   5      461.85      478.82     54.18 o 
 -20   6   5     2618.72     2490.74     98.93 o 
 -18   6   5     2439.12     2574.80     96.51 o 
 -16   6   5       33.13        7.14     24.03 o 
 -14   6   5     1650.40     1598.89     84.07 o 
 -12   6   5     8883.29     8876.54    215.75 o 
 -10   6   5     1827.80     1940.02    231.49 o 
  -8   6   5     1317.98     1338.84     64.24 o 
  -6   6   5     3953.61     4142.37     93.65 o 
  -4   6   5     1484.24     1528.08     74.56 o 
  -2   6   5      775.56      700.22     68.18 o 
   0   6   5     5849.40     5820.56    176.00 o 
   2   6   5     4557.39     4700.59    162.46 o 
   4   6   5       40.50       75.54     35.78 o 
   6   6   5     2165.36     2434.58    136.43 o 
   8   6   5     7115.57     7265.53    228.25 o 
  10   6   5      195.82      145.83     80.46 o 
  12   6   5      922.41     1083.52    109.78 o 
  14   6   5     4973.03     4924.89    205.93 o 
  16   6   5      219.45      151.97     60.68 o 
  18   6   5       11.63       -7.11     56.46 o 
 -25   7   5      346.76      474.66    159.72 o 
 -23   7   5      138.63       36.97     41.75 o 
 -21   7   5     2223.49     2243.57    122.97 o 
 -19   7   5     1506.22     1533.71    126.58 o 
 -17   7   5       60.20       73.91     29.15 o 
 -15   7   5      119.37      105.14     35.09 o 
 -13   7   5     2129.11     2196.84    139.00 o 
 -11   7   5      496.18      456.76     68.46 o 
  -9   7   5      131.66      123.92     32.93 o 
  -7   7   5      382.45      499.74     68.67 o 
  -5   7   5       81.11       37.91     26.69 o 
  -3   7   5       73.38       48.03     40.89 o 
  -1   7   5      799.81      880.30     81.96 o 
   1   7   5     2211.48     2253.26    118.38 o 
   3   7   5      316.79      215.46     52.00 o 
   5   7   5       75.86       62.57     48.13 o 
   7   7   5     3972.06     3911.22    172.20 o 
   9   7   5      195.08      239.36     58.09 o 
  11   7   5      344.40      235.72     61.32 o 
  13   7   5     1310.34     1246.19    125.12 o 
  15   7   5      389.61      347.38    151.51 o 
  17   7   5        3.25       26.30     50.39 o 
 -22   8   5     2632.12     2632.64    183.15 o 
 -20   8   5      558.11      608.49     77.42 o 
 -18   8   5      123.53      138.03     50.19 o 
 -16   8   5     2680.94     2877.34    132.64 o 
 -14   8   5     2530.08     2803.85    261.78 o 
 -12   8   5     1119.19     1020.97    134.87 o 
 -10   8   5     2546.01     2783.81    163.21 o 
  -8   8   5     1776.08     1668.35    165.39 o 
  -6   8   5     1860.29     1711.24    122.14 o 
  -4   8   5     1590.98     1691.14    113.82 o 
  -2   8   5     2797.78     3202.51    146.67 o 
   0   8   5     3726.61     3408.12    261.65 o 
   2   8   5      613.66      607.08     82.31 o 
   4   8   5     3353.97     3578.97    166.11 o 
   6   8   5     2883.17     2965.36    156.12 o 
   8   8   5     1065.84      932.54    106.13 o 
  10   8   5     2490.58     2362.13    160.27 o 
  12   8   5      594.94      621.06     95.11 o 
  14   8   5      473.97      500.76    106.88 o 
 -19   9   5        9.83       51.29     53.25 o 
 -17   9   5        5.70      -13.52     41.39 o 
 -15   9   5      150.46      171.27     75.03 o 
 -13   9   5       33.98      101.08     61.89 o 
 -11   9   5       31.02        2.12     41.06 o 
  -9   9   5        0.36       14.45     39.89 o 
  -7   9   5        0.11      -24.02     36.53 o 
  -5   9   5     1068.51     1113.50    225.70 o 
  -3   9   5     1621.38     1637.38    132.85 o 
  -1   9   5      420.23      422.51     75.21 o 
   1   9   5       67.95       27.95     71.53 o 
   3   9   5      716.76      680.09     95.09 o 
   5   9   5        8.68       13.91     45.65 o 
   7   9   5       24.26       80.17     51.68 o 
   9   9   5       20.07       -8.98     46.27 o 
  11   9   5       50.56       84.12     58.13 o 
 -16  10   5      630.15      701.49    127.99 o 
 -14  10   5      583.29      432.05    100.58 o 
 -12  10   5     1444.46     1580.18    265.39 o 
 -10  10   5     1681.32     1872.92    208.69 o 
  -8  10   5      949.38     1221.76    184.08 o 
  -6  10   5     1486.54     1365.38    165.75 o 
  -4  10   5      327.42      204.43     68.24 o 
  -2  10   5      188.73      229.07     74.31 o 
   0  10   5     1731.78     1801.75    227.51 o 
   2  10   5      781.06     1013.01    115.48 o 
   4  10   5      375.92      517.94    105.07 o 
   6  10   5      115.16      202.99     67.82 o 
  -7  11   5       63.86       12.30     93.85 o 
  -5  11   5      150.22       67.55     96.75 o 
  -3  11   5       34.97      -50.23     62.13 o 
  -1  11   5      197.20      119.60     69.44 o 
 -32   0   6     3388.93     2656.30    250.67 o 
 -30   0   6     7725.29     7645.86    385.78 o 
 -28   0   6     1880.78     2052.42    205.07 o 
 -26   0   6     9370.86     9266.66    390.85 o 
 -24   0   6     6927.68     6560.66    308.82 o 
 -22   0   6     7964.23     8561.45    341.39 o 
 -20   0   6     7419.81     7649.96    306.40 o 
 -18   0   6    10478.98    10824.53    226.80 o 
 -16   0   6    17950.50    17143.65    451.40 o 
 -14   0   6       13.00      -18.58     16.89 o 
 -12   0   6    22730.77    22017.05    540.31 o 
 -10   0   6    36006.87    36106.41    475.43 o 
  -8   0   6     5463.99     5127.41    138.60 o 
  -6   0   6    52359.44    51024.07    494.28 o 
  -4   0   6    31978.16    29486.54    874.52 o 
  -2   0   6       31.38       63.79     14.83 o 
   0   0   6      273.17      174.52     20.54 o 
   2   0   6    50905.73    48478.27    611.52 o 
   4   0   6    20322.18    20389.60    369.61 o 
   6   0   6     5907.80     5435.34    144.57 o 
   8   0   6     7246.78     6856.27    174.79 o 
  10   0   6     7127.37     6920.46    186.17 o 
  12   0   6     4081.13     4266.10    151.28 o 
  14   0   6      179.47      152.00     65.50 o 
  16   0   6     3025.48     3350.89    151.90 o 
  18   0   6     2983.29     3013.13    227.75 o 
  20   0   6     2025.10     2242.06    216.41 o 
 -31   1   6      234.68      150.81     58.77 o 
 -29   1   6      178.56      113.45     51.08 o 
 -27   1   6      473.74      354.80     69.27 o 
 -25   1   6      196.10      129.01     44.35 o 
 -23   1   6       19.24      -32.67     22.67 o 
 -21   1   6      837.06      698.29     59.81 o 
 -19   1   6       10.52       16.85     21.49 o 
 -17   1   6     1908.72     1818.25     75.48 o 
 -15   1   6     2712.90     2826.24     88.73 o 
 -13   1   6     8607.79     9056.26    160.12 o 
 -11   1   6        5.55        4.38     11.65 o 
  -9   1   6     3739.02     3887.70     71.20 o 
  -7   1   6      154.51      123.52     14.14 o 
  -5   1   6     1246.43     1239.24     30.31 o 
  -3   1   6     5315.40     5722.75     79.36 o 
  -1   1   6     6339.06     6223.25     76.10 o 
   1   1   6     3713.04     4157.07     58.86 o 
   3   1   6      487.78      582.50     32.32 o 
   5   1   6     2462.60     2040.84     58.46 o 
   7   1   6      972.42      879.30     44.40 o 
   9   1   6       48.98       51.52     20.06 o 
  11   1   6     6253.80     5855.93    123.28 o 
  13   1   6       33.13       -2.74     26.31 o 
  15   1   6     4501.77     4589.41    145.62 o 
  17   1   6      284.24      209.91     49.74 o 
  19   1   6      645.44      519.10     86.43 o 
  21   1   6       49.13      -91.56     61.04 o 
 -30   2   6      954.58      956.66    114.05 o 
 -28   2   6     1097.05     1048.98    113.15 o 
 -26   2   6     4439.27     4608.93    365.39 o 
 -24   2   6     1219.55      912.85     96.47 o 
 -22   2   6    12124.07    11739.18    292.46 o 
 -20   2   6    16926.84    16629.14    274.98 o 
 -18   2   6     3995.94     4088.06    118.07 o 
 -16   2   6     8089.16     7847.33    160.91 o 
 -14   2   6    20771.99    20512.15    284.43 o 
 -12   2   6    50944.85    51281.75    545.00 o 
 -10   2   6    15319.56    15208.26    174.81 o 
  -6   2   6    15139.84    14882.11    151.45 o 
  -4   2   6    10149.86    10672.57    119.59 o 
  -2   2   6    37024.76    38110.23    345.40 o 
   0   2   6    18740.21    18962.57    199.56 o 
   2   2   6     8865.07     9420.48    158.38 o 
   4   2   6      186.70      124.76     18.13 o 
   6   2   6     9895.33     9233.67    136.76 o 
   8   2   6     3337.08     3592.63    131.66 o 
  10   2   6     2271.18     2306.49    145.92 o 
  12   2   6    14664.29    14919.77    448.83 o 
  14   2   6     1764.50     1771.14     96.33 o 
  16   2   6     1801.35     1855.30    158.48 o 
  18   2   6     2863.63     2790.39    210.74 o 
  20   2   6     1018.19     1207.76    122.50 o 
 -31   3   6      262.54      215.67     73.51 o 
 -29   3   6       52.51       49.61     60.80 o 
 -27   3   6      108.73       70.13     48.81 o 
 -25   3   6       72.53       54.32     35.19 o 
 -23   3   6     1370.84     1465.64     77.81 o 
 -21   3   6     2251.85     2326.65     85.47 o 
 -19   3   6     2271.92     2158.19     78.46 o 
 -17   3   6      217.01      167.71     31.23 o 
 -15   3   6      126.52       83.16     23.67 o 
 -13   3   6     6816.92     7234.04    148.69 o 
 -11   3   6     6567.19     6694.25    128.46 o 
  -9   3   6     1108.61     1465.51     51.92 o 
  -7   3   6       45.08       17.02     11.84 o 
  -5   3   6    25950.70    27091.74    268.67 o 
  -3   3   6     4354.76     4159.40     66.62 o 
  -1   3   6     4742.08     4890.16    148.37 o 
   1   3   6     1987.86     1978.58     73.25 o 
   3   3   6     3119.15     3079.93     92.60 o 
   5   3   6      435.26      489.28     46.54 o 
   7   3   6     2551.57     2604.06    116.38 o 
   9   3   6     3249.21     3221.86    108.56 o 
  11   3   6     2987.43     3228.95    113.37 o 
  13   3   6      452.07      353.81     49.72 o 
  15   3   6     1467.98     1947.29    131.17 o 
  17   3   6     1792.86     1879.23    137.22 o 
  19   3   6      172.14      115.42     59.32 o 
  21   3   6     1280.31     1414.16    173.83 o 
 -30   4   6     1703.09     1990.96    155.87 o 
 -28   4   6      381.22      358.54     76.15 o 
 -26   4   6     1054.51     1077.72     91.53 o 
 -24   4   6     2836.37     2737.38    103.92 o 
 -22   4   6     5515.10     5827.94    143.04 o 
 -20   4   6     1416.95     1483.32     74.97 o 
 -18   4   6     5567.20     5690.16    149.01 o 
 -16   4   6     8410.50     8667.29    180.96 o 
 -14   4   6     2489.42     2454.53    106.04 o 
 -12   4   6     9794.60     9964.08    352.19 o 
 -10   4   6     8173.73     8222.14    140.10 o 
  -8   4   6    21013.08    21542.97    235.89 o 
  -6   4   6     2694.01     2841.77     74.26 o 
  -4   4   6      908.81     1102.79     69.75 o 
  -2   4   6    18770.66    18100.87    348.33 o 
   0   4   6     7448.19     7373.43    148.82 o 
   2   4   6    16252.32    16609.20    250.94 o 
   4   4   6     2321.03     2318.83     85.33 o 
   6   4   6     4086.37     4141.24    120.51 o 
   8   4   6     7889.24     8019.20    177.86 o 
  10   4   6     1255.83     1337.22     80.53 o 
  12   4   6     1192.05     1116.75    125.58 o 
  14   4   6      867.49      823.83     96.33 o 
  16   4   6     2140.98     2057.57    186.74 o 
  18   4   6      743.88      832.21    107.84 o 
  20   4   6      718.34      654.64    101.68 o 
 -29   5   6      730.83     1040.33    181.19 o 
 -27   5   6     1323.65     1481.67    151.82 o 
 -25   5   6     1686.00     1721.42     92.47 o 
 -23   5   6     2109.30     2033.50     95.07 o 
 -21   5   6     1487.00     1503.05     96.53 o 
 -19   5   6      577.47      484.89     49.62 o 
 -17   5   6      772.13      861.67     69.19 o 
 -15   5   6     3440.52     3434.26    114.25 o 
 -13   5   6      864.99      829.03     78.09 o 
 -11   5   6     2383.03     2466.41    114.72 o 
  -9   5   6       87.76       63.49     22.15 o 
  -7   5   6      937.00      868.76     48.06 o 
  -5   5   6     3156.15     2986.75     72.77 o 
  -3   5   6     5653.92     5436.86    204.83 o 
  -1   5   6    10243.89    10928.09    240.53 o 
   1   5   6     2231.68     2554.36    111.51 o 
   3   5   6     3791.39     3686.13    112.21 o 
   5   5   6     3656.91     3776.02    117.77 o 
   7   5   6      755.61      811.92     64.85 o 
   9   5   6     2254.77     2061.61    129.49 o 
  11   5   6     2246.47     2367.65    155.61 o 
  13   5   6     1650.89     1585.64    303.27 o 
  15   5   6     1755.59     1675.98    133.43 o 
  17   5   6      819.65      704.21    100.46 o 
  19   5   6      742.82      743.11    109.26 o 
 -26   6   6      810.15      861.68     90.69 o 
 -24   6   6      816.69      902.31     74.41 o 
 -22   6   6     1483.35     1315.56     82.75 o 
 -20   6   6       66.00       19.32     28.24 o 
 -18   6   6      440.74      445.01     56.44 o 
 -16   6   6     3996.46     3980.22    136.22 o 
 -14   6   6      926.92      875.66     67.55 o 
 -12   6   6     1762.84     1914.33    112.77 o 
 -10   6   6      663.52      666.75     98.01 o 
  -8   6   6     2870.52     3079.57     81.56 o 
  -6   6   6     1609.85     1713.76    114.74 o 
  -4   6   6       14.36        9.77     22.66 o 
  -2   6   6     1420.12     1300.85     88.84 o 
   0   6   6       26.48        5.85     27.12 o 
   2   6   6     2240.04     2346.10    118.98 o 
   4   6   6     2160.77     2046.24    118.08 o 
   6   6   6       38.15       28.47     27.91 o 
   8   6   6     1762.36     1679.76    259.24 o 
  10   6   6     1477.70     1466.66    119.53 o 
  12   6   6      685.96      649.38     89.61 o 
  14   6   6     1254.40      991.26    125.70 o 
  16   6   6      647.68      812.06    106.11 o 
 -25   7   6      196.38      203.19     66.30 o 
 -23   7   6      579.49      485.12     71.94 o 
 -21   7   6     1732.01     1748.97     97.05 o 
 -19   7   6      477.95      539.83     57.30 o 
 -17   7   6     1126.81     1166.80     85.01 o 
 -15   7   6     2398.47     2325.85    188.70 o 
 -13   7   6     4501.83     4563.11    140.98 o 
 -11   7   6     3952.97     3838.55    161.55 o 
  -9   7   6     2989.45     3097.22    145.19 o 
  -7   7   6     4874.85     5098.11    185.86 o 
  -5   7   6      246.58      201.51     38.33 o 
  -3   7   6     3172.01     3236.72    138.25 o 
  -1   7   6     9153.22     9196.92    243.37 o 
   1   7   6     1074.37     1093.49     95.74 o 
   3   7   6      837.42     1018.54    116.17 o 
   5   7   6     3477.25     3232.95    220.27 o 
   7   7   6     5166.64     4983.14    198.69 o 
   9   7   6     2169.10     2174.95    151.39 o 
  11   7   6      671.06      701.35     98.20 o 
  13   7   6      836.63      809.51    193.73 o 
  15   7   6      392.47      399.03     81.27 o 
 -22   8   6      381.56      337.89     66.20 o 
 -20   8   6     1211.46     1331.98    107.34 o 
 -18   8   6        0.70       -9.42     28.95 o 
 -16   8   6      252.05      196.75     52.74 o 
 -14   8   6        1.89        6.68     39.71 o 
 -12   8   6      358.34      395.83     71.78 o 
 -10   8   6       23.89       27.97     40.98 o 
  -8   8   6      523.34      646.27     86.70 o 
  -6   8   6     1739.11     1352.72    116.92 o 
  -4   8   6      849.13      797.32     75.62 o 
  -2   8   6     2063.78     2326.81    155.86 o 
   0   8   6      104.83       95.97     42.47 o 
   2   8   6       59.53       39.79     41.86 o 
   4   8   6      592.61      589.25     84.32 o 
   6   8   6      241.42      268.94     66.81 o 
   8   8   6       21.52      -40.00     38.66 o 
  10   8   6       35.08       31.70     57.30 o 
  12   8   6      186.75      225.18     69.44 o 
 -19   9   6     1277.89     1202.77    134.37 o 
 -17   9   6      472.02      407.92    115.81 o 
 -15   9   6       81.66       44.63     88.30 o 
 -13   9   6     1853.87     1885.08    141.62 o 
 -11   9   6     1996.75     2142.67    169.13 o 
  -9   9   6      243.42      369.78     74.12 o 
  -7   9   6      305.10      274.30     68.03 o 
  -5   9   6     2217.42     2508.00    159.34 o 
  -3   9   6     5481.53     5467.05    221.12 o 
  -1   9   6      930.54      786.59     98.82 o 
   1   9   6      525.07      559.58     83.78 o 
   3   9   6     1056.26     1114.72    115.03 o 
   5   9   6      262.28      223.07     82.87 o 
   7   9   6     2053.85     1926.90    174.67 o 
   9   9   6     1621.90     1585.10    146.84 o 
 -16  10   6       17.24       39.32     70.64 o 
 -14  10   6       10.66       20.34     64.35 o 
 -12  10   6      211.65      203.63    114.84 o 
 -10  10   6      165.87      162.53     66.78 o 
  -8  10   6       29.68       38.37     53.94 o 
  -6  10   6      298.13      223.21     65.74 o 
  -4  10   6        2.67      -47.41     44.78 o 
  -2  10   6        1.01      -25.79     51.42 o 
   0  10   6       13.02      -38.60     74.79 o 
   2  10   6      173.09       81.40     60.80 o 
   4  10   6        0.13       -0.46     48.41 o 
   6  10   6        0.30       68.25     57.28 o 
 -31   1   7     2705.00     2584.07    172.80 o 
 -29   1   7     1493.63     1477.60    132.21 o 
 -27   1   7     1561.15     1642.95    128.63 o 
 -25   1   7    10308.23    10338.93    289.48 o 
 -23   1   7     3174.01     3007.27    145.70 o 
 -21   1   7     1295.89     1219.15     76.10 o 
 -19   1   7    13549.23    14033.67    294.36 o 
 -17   1   7     5109.03     4942.92    127.39 o 
 -15   1   7     8185.42     8165.37    160.26 o 
 -13   1   7    24416.66    25154.02    320.05 o 
 -11   1   7     6461.68     6076.51    120.59 o 
  -9   1   7     1193.11     1030.10     48.39 o 
  -7   1   7     5432.53     5062.84     84.31 o 
  -5   1   7     8438.89     8410.50     92.90 o 
  -3   1   7     3173.89     3088.82     55.46 o 
  -1   1   7    24048.45    25345.81    200.09 o 
   1   1   7    17892.79    17862.97    190.79 o 
   3   1   7       79.93      199.77     36.91 o 
   5   1   7     1461.75     1363.77     97.12 o 
   7   1   7     8210.36     8025.11    154.69 o 
   9   1   7    12764.87    12943.37    316.51 o 
  11   1   7     5525.14     5506.71    150.89 o 
  13   1   7      266.38      265.84     46.24 o 
  15   1   7     3422.25     3304.17    127.88 o 
  17   1   7     3783.29     4075.88    189.39 o 
  19   1   7     3580.12     4275.18    291.93 o 
 -32   2   7       44.07       11.02     49.54 o 
 -30   2   7       26.07       -1.08     47.89 o 
 -28   2   7     1459.34     1235.40    118.99 o 
 -26   2   7      677.58      623.55    125.22 o 
 -24   2   7      988.52      901.97    111.46 o 
 -22   2   7     1062.20     1067.10     77.29 o 
 -20   2   7     4764.27     4508.25    142.79 o 
 -18   2   7     1090.84     1094.99     68.67 o 
 -16   2   7     8338.00     8082.02    165.67 o 
 -14   2   7     2657.36     2667.48     87.27 o 
 -12   2   7      422.09      403.60     40.19 o 
 -10   2   7    10044.68    10968.97    144.18 o 
  -8   2   7     1739.02     1553.80     43.53 o 
  -6   2   7      525.03      543.35     28.19 o 
  -4   2   7     6349.09     6374.47     92.37 o 
  -2   2   7    17327.24    18102.98    196.55 o 
   0   2   7       25.06       22.62     15.55 o 
   2   2   7     3191.32     3229.49     70.48 o 
   4   2   7     9735.73     9683.25    139.20 o 
   6   2   7      186.47      163.76     32.39 o 
   8   2   7      302.40      309.96     42.57 o 
  10   2   7      828.76      865.61     68.62 o 
  12   2   7      400.44      421.98     54.75 o 
  14   2   7        3.70      -39.27     26.18 o 
  16   2   7       79.29      115.08     44.35 o 
  18   2   7      206.05      216.55     67.03 o 
  20   2   7       74.14      -11.34     71.41 o 
 -31   3   7      610.00      735.48    106.77 o 
 -29   3   7     2230.68     2659.10    168.82 o 
 -27   3   7     2197.50     2531.98    152.84 o 
 -25   3   7     3638.64     3598.84    242.63 o 
 -23   3   7    16399.31    15956.82    254.99 o 
 -21   3   7     4394.00     4318.15    142.07 o 
 -19   3   7       25.41       34.34     23.66 o 
 -17   3   7    12556.80    12551.68    225.41 o 
 -15   3   7    13720.26    13711.91    229.33 o 
 -13   3   7     2545.12     2562.77     56.96 o 
 -11   3   7     5365.80     5042.11     90.66 o 
  -9   3   7    21855.04    21826.07    276.25 o 
  -7   3   7    17433.24    17850.90    203.91 o 
  -5   3   7     3852.51     3923.46     70.49 o 
  -3   3   7    22747.03    23206.12    218.49 o 
  -1   3   7     8647.92     9016.13    179.04 o 
   1   3   7      113.23       66.98     20.33 o 
   3   3   7    12048.02    11252.16    199.96 o 
   5   3   7     5667.46     5840.07    142.02 o 
   7   3   7      152.07      184.26     34.59 o 
   9   3   7     6818.45     6897.23    168.89 o 
  11   3   7     6457.27     6402.84    174.57 o 
  13   3   7      197.74      213.68     58.90 o 
  15   3   7      142.76       55.56     44.03 o 
  17   3   7     2000.35     2088.98    150.24 o 
  19   3   7      854.00      839.58    112.61 o 
 -30   4   7      520.00      586.70    163.94 o 
 -28   4   7       13.69       34.91     49.79 o 
 -26   4   7     2606.68     2525.32    106.34 o 
 -24   4   7     1489.63     1558.84    129.75 o 
 -22   4   7      412.91      386.74     46.47 o 
 -20   4   7     7682.43     7279.20    269.33 o 
 -18   4   7       74.81       37.62     25.99 o 
 -16   4   7     2465.55     2708.19    107.13 o 
 -14   4   7     2564.58     2576.13     92.68 o 
 -12   4   7    10567.78     9984.85    186.25 o 
 -10   4   7     5763.60     6369.65    110.06 o 
  -8   4   7       43.00       31.27     14.21 o 
  -6   4   7     6750.92     7014.58    114.21 o 
  -4   4   7    16787.70    16747.16    471.00 o 
  -2   4   7     1268.30     1280.45     63.62 o 
   0   4   7     5779.65     5344.77    162.90 o 
   2   4   7     3948.78     4348.94    119.89 o 
   4   4   7       22.10       21.23     21.62 o 
   6   4   7     5624.42     5823.24    201.62 o 
   8   4   7     8126.58     7859.07    182.78 o 
  10   4   7      121.74      138.64     34.81 o 
  12   4   7     1011.14      840.90     75.03 o 
  14   4   7     6122.58     5726.35    218.37 o 
  16   4   7      960.49      726.63     96.99 o 
  18   4   7       51.38      106.19     56.56 o 
 -29   5   7       58.02       28.62     50.13 o 
 -27   5   7     2009.45     1945.01    138.56 o 
 -25   5   7     1368.88     1462.58     88.11 o 
 -23   5   7      546.57      514.10     55.70 o 
 -21   5   7     2211.07     2276.25     95.22 o 
 -19   5   7     4604.54     4620.77    147.65 o 
 -17   5   7     1634.81     1717.58    104.74 o 
 -15   5   7      735.62      695.31     61.18 o 
 -13   5   7    11345.29    11711.54    242.50 o 
 -11   5   7     5749.23     5855.86    157.22 o 
  -9   5   7       32.92       43.20     16.93 o 
  -7   5   7     1245.53     1221.23     64.11 o 
  -5   5   7     1032.07     1212.12    110.60 o 
  -3   5   7      164.17      332.25    108.93 o 
  -1   5   7     6896.38     7194.95    194.87 o 
   1   5   7     9630.35     9532.17    191.82 o 
   3   5   7       20.77       28.61     23.98 o 
   5   5   7      973.79     1016.64     83.81 o 
   7   5   7    13205.30    12691.46    245.22 o 
   9   5   7     1355.55     1606.00    107.68 o 
  11   5   7       23.74        0.68     34.65 o 
  13   5   7     3693.17     3855.87    302.66 o 
  15   5   7     1030.26      928.97    108.76 o 
  17   5   7        9.47       22.91     48.22 o 
 -26   6   7       38.54       54.06     36.80 o 
 -24   6   7      770.85      741.16     69.70 o 
 -22   6   7     2686.35     2672.43    107.69 o 
 -20   6   7      838.93      827.29     76.28 o 
 -18   6   7      391.42      384.66     54.16 o 
 -16   6   7     7594.63     7311.02    181.10 o 
 -14   6   7     4912.66     4730.87    139.77 o 
 -12   6   7      482.88      436.85     51.23 o 
 -10   6   7    12479.92    12894.67    304.20 o 
  -8   6   7     8650.17     8646.85    318.45 o 
  -6   6   7       12.77       22.16     22.59 o 
  -4   6   7     2174.15     2326.78     92.80 o 
  -2   6   7     8519.71     8406.90    219.82 o 
   0   6   7     2661.03     2752.36    126.26 o 
   2   6   7     1101.49     1289.88     99.37 o 
   4   6   7     4360.13     4388.80    242.11 o 
   6   6   7     3228.81     3108.18    181.63 o 
   8   6   7     2312.90     1998.58    104.91 o 
  10   6   7     3167.83     3074.07    265.51 o 
  12   6   7      473.07      466.08    131.37 o 
  14   6   7      130.59       84.78     93.85 o 
  16   6   7     1794.83     1766.29    155.83 o 
 -25   7   7       16.49       -8.35     39.92 o 
 -23   7   7      659.77      652.29     67.53 o 
 -21   7   7     1031.74      977.90     77.60 o 
 -19   7   7        2.49       49.40     34.73 o 
 -17   7   7      177.68       95.95     44.17 o 
 -15   7   7     1759.59     1742.89     97.02 o 
 -13   7   7       86.21       85.42     76.96 o 
 -11   7   7     1403.80     1447.87    167.68 o 
  -9   7   7     1372.63     1273.50    109.24 o 
  -7   7   7     1160.39     1042.08    100.64 o 
  -5   7   7     4511.54     4445.87    175.86 o 
  -3   7   7    12760.68    12348.86    293.95 o 
  -1   7   7        1.72      -17.62     28.34 o 
   1   7   7      159.93      147.88     48.18 o 
   3   7   7      675.11      532.51     76.12 o 
   5   7   7     1349.76     1297.54    159.60 o 
   7   7   7       72.43       12.17     34.84 o 
   9   7   7      123.82      170.76     61.00 o 
  11   7   7     1428.77     1281.06    129.13 o 
  13   7   7      233.40       95.98    107.36 o 
 -22   8   7     1014.17     1297.48    109.67 o 
 -20   8   7      760.02      696.45     77.46 o 
 -18   8   7     1714.52     1579.96    103.76 o 
 -16   8   7     1167.53     1340.48    119.39 o 
 -14   8   7     1116.06     1021.16    109.33 o 
 -12   8   7     3093.53     3137.16    160.86 o 
 -10   8   7     1274.72     1252.10    115.80 o 
  -8   8   7     2399.15     2256.88    144.35 o 
  -6   8   7     5302.62     4737.63    401.46 o 
  -4   8   7     1471.55     1456.34     92.72 o 
  -2   8   7     2800.51     2860.42    145.38 o 
   0   8   7     3887.87     4036.13    241.02 o 
   2   8   7     2409.07     2422.74    290.36 o 
   4   8   7     1463.91     1279.70    123.41 o 
   6   8   7      799.13      802.15    100.09 o 
   8   8   7      976.14     1019.09    117.08 o 
  10   8   7      348.15      442.15     89.03 o 
  12   8   7      992.12     1139.30    196.39 o 
 -19   9   7      236.57      316.40     97.83 o 
 -17   9   7       21.00       31.12     81.79 o 
 -15   9   7      262.02      150.75     60.62 o 
 -13   9   7      472.69      497.04    152.36 o 
 -11   9   7      209.06      273.45     90.84 o 
  -9   9   7      223.26      154.55     61.04 o 
  -7   9   7      143.44       78.85     52.26 o 
  -5   9   7      301.69      206.79     65.87 o 
  -3   9   7        6.39       -5.46     43.59 o 
  -1   9   7        6.00       41.69     49.00 o 
   1   9   7      233.56      229.84     65.44 o 
   3   9   7       44.56       23.57     47.27 o 
   5   9   7      142.38      146.22     62.04 o 
   7   9   7       69.65       15.25     54.89 o 
 -14  10   7      398.96      580.48    144.03 o 
 -12  10   7     1114.15     1251.13    131.84 o 
 -10  10   7      239.27      282.85     77.11 o 
  -8  10   7      139.65       94.46     59.60 o 
  -6  10   7      897.55     1049.12    151.03 o 
  -4  10   7      585.05      525.00     95.70 o 
  -2  10   7      758.92      591.46    102.91 o 
   0  10   7      818.50      674.09    162.85 o 
   2  10   7      397.39      514.87     96.32 o 
   4  10   7      432.60      413.97    121.11 o 
 -32   0   8     1340.65     1214.52    187.70 o 
 -30   0   8      147.01      200.25     87.82 o 
 -28   0   8     6544.53     6138.45    329.32 o 
 -26   0   8     2137.32     2118.77    196.63 o 
 -24   0   8      917.12      973.74    138.24 o 
 -22   0   8     7475.89     7180.71    316.30 o 
 -20   0   8     2029.93     1732.51    152.72 o 
 -18   0   8     3109.99     3161.27    182.64 o 
 -16   0   8     8106.07     8200.55    242.11 o 
 -14   0   8     6118.63     5861.51    173.47 o 
 -12   0   8    20776.98    22725.50    281.32 o 
 -10   0   8     4684.39     4485.74     97.95 o 
  -8   0   8     7732.87     7208.79    126.99 o 
  -6   0   8      160.35       86.99     21.36 o 
  -2   0   8    15304.37    14450.38    196.36 o 
   0   0   8    27023.17    27982.42    385.57 o 
   2   0   8    10025.68    10639.51    217.56 o 
   4   0   8     3769.55     3486.10    187.34 o 
   6   0   8    18843.85    18293.34    330.43 o 
   8   0   8      771.61      897.91     75.43 o 
  10   0   8     5564.89     5628.32    178.84 o 
  12   0   8    14970.33    14926.21    495.31 o 
  14   0   8     1136.26     1267.11    168.16 o 
  16   0   8     5721.43     5302.23    312.19 o 
  18   0   8     5439.46     5774.38    339.22 o 
 -31   1   8     1602.23     1615.73    144.01 o 
 -29   1   8       20.42        6.99     43.43 o 
 -27   1   8      140.82      128.06     48.42 o 
 -25   1   8      686.46      651.30     85.10 o 
 -23   1   8      107.27       75.46     36.96 o 
 -21   1   8       56.78       54.03     29.56 o 
 -19   1   8     3154.45     2870.80    118.85 o 
 -17   1   8     1762.15     1616.34     73.78 o 
 -15   1   8        3.23      -15.31     13.34 o 
 -13   1   8     2727.35     2966.65    108.20 o 
 -11   1   8    19618.87    20098.42    223.72 o 
  -9   1   8      993.62     1075.97     39.35 o 
  -7   1   8     1293.85     1323.41     35.93 o 
  -5   1   8    15756.67    16175.12    164.05 o 
  -3   1   8      460.77      431.81     23.13 o 
  -1   1   8      185.17      252.46     19.74 o 
   1   1   8     5423.92     5414.72    102.32 o 
   3   1   8       12.52       30.38     16.34 o 
   5   1   8     1200.58     1253.96     54.39 o 
   7   1   8      582.10      488.50     62.40 o 
   9   1   8      562.16      592.26     59.03 o 
  11   1   8     5863.03     5786.88    160.54 o 
  13   1   8     1360.61     1233.67     87.30 o 
  15   1   8     3127.00     3384.19    173.59 o 
  17   1   8       10.25       31.10     57.27 o 
  19   1   8       81.26      -78.89     73.59 o 
 -32   2   8     3331.77     3466.39    343.56 o 
 -30   2   8     2025.45     2053.51    152.85 o 
 -28   2   8      854.37      841.49    102.99 o 
 -26   2   8     3144.32     2803.78    151.92 o 
 -24   2   8     5883.65     5679.00    206.19 o 
 -22   2   8    11241.86    11467.85    232.94 o 
 -20   2   8     2221.96     2276.45     94.58 o 
 -18   2   8     7522.48     7109.36    257.76 o 
 -16   2   8     3577.78     3544.64    108.94 o 
 -14   2   8      375.60      356.10     28.46 o 
 -12   2   8    17868.94    17832.04    221.42 o 
 -10   2   8     4328.72     3956.87    128.18 o 
  -8   2   8     3428.22     3409.68     68.07 o 
  -6   2   8    18282.50    18900.88    217.27 o 
  -4   2   8    21644.54    21627.39    212.08 o 
  -2   2   8       88.78       83.36     14.97 o 
   0   2   8     3087.49     3030.10     69.66 o 
   2   2   8    11617.09    12142.81    344.05 o 
   4   2   8     3268.85     3095.80    101.59 o 
   6   2   8    10164.54     9933.89    199.13 o 
   8   2   8     6243.95     6071.22    157.47 o 
  10   2   8     3613.21     4060.07    133.07 o 
  12   2   8     2178.56     2306.01    109.90 o 
  14   2   8     2134.32     2564.23    119.40 o 
  16   2   8     2899.82     2864.07    131.21 o 
  18   2   8      526.50      627.52    149.34 o 
 -31   3   8      167.72      265.15    108.81 o 
 -29   3   8      571.59      615.42     93.72 o 
 -27   3   8     2614.45     2654.35    172.14 o 
 -25   3   8     1103.28     1223.48     92.91 o 
 -23   3   8     2689.45     2571.12     95.12 o 
 -21   3   8     6854.41     6955.51    175.96 o 
 -19   3   8      291.60      256.66     42.25 o 
 -17   3   8       36.78       58.42     23.06 o 
 -15   3   8    10884.95    11315.64    273.57 o 
 -13   3   8     3028.19     3141.03     72.12 o 
 -11   3   8     1258.34     1246.48    107.92 o 
  -9   3   8     2523.67     2376.92     65.03 o 
  -7   3   8      824.39      811.54     36.44 o 
  -5   3   8      407.44      409.59     26.98 o 
  -3   3   8     5666.19     5307.79    109.69 o 
  -1   3   8     8967.92     9256.35    175.82 o 
   1   3   8      728.54      852.09     86.85 o 
   3   3   8      909.33      813.27     61.17 o 
   5   3   8     3021.77     2908.38    153.66 o 
   7   3   8      152.99      126.83     33.73 o 
   9   3   8     1264.68     1324.73     84.82 o 
  11   3   8     2207.02     2133.95    106.12 o 
  13   3   8       31.54        3.06     31.54 o 
  15   3   8       46.33       24.52     45.45 o 
  17   3   8      140.30      139.22     56.89 o 
 -30   4   8      871.18      889.18    118.56 o 
 -28   4   8      596.25      475.15     85.66 o 
 -26   4   8     1571.22     1619.37     91.18 o 
 -24   4   8     1732.47     1818.91     90.89 o 
 -22   4   8     4273.16     4179.50    139.01 o 
 -20   4   8     1434.28     1491.03     88.45 o 
 -18   4   8     1502.93     1589.49     94.98 o 
 -16   4   8     2451.91     2234.64    112.58 o 
 -14   4   8     4835.79     4730.76    128.85 o 
 -12   4   8     6574.40     6644.40    219.44 o 
 -10   4   8     3841.37     3841.20     89.29 o 
  -8   4   8     9525.02     9141.32    140.23 o 
  -6   4   8     2656.28     3089.45    168.99 o 
  -4   4   8     9886.28    10096.61    163.85 o 
  -2   4   8    10825.88    10896.97    198.75 o 
   0   4   8     2252.72     2273.07     88.57 o 
   2   4   8     1912.27     1820.78     98.84 o 
   4   4   8     2287.56     2218.49    130.30 o 
   6   4   8     2663.61     2873.42    111.01 o 
   8   4   8     1050.76     1027.07     77.75 o 
  10   4   8     1842.21     1983.97    141.47 o 
  12   4   8     1291.10     1299.90     93.04 o 
  14   4   8      578.45      457.59     83.37 o 
  16   4   8      769.31      775.55    114.00 o 
 -29   5   8      286.38      225.76     59.48 o 
 -27   5   8      847.05      864.81     77.07 o 
 -25   5   8      282.23      239.89     73.44 o 
 -23   5   8     1327.82     1341.17     82.69 o 
 -21   5   8     2777.01     2849.90    117.67 o 
 -19   5   8     2616.58     2525.60    107.73 o 
 -17   5   8     1525.47     1566.02     88.21 o 
 -15   5   8      706.85      694.11     61.73 o 
 -13   5   8     7344.07     6993.30    164.66 o 
 -11   5   8     3728.66     4011.08    117.70 o 
  -9   5   8     3370.71     3608.67    115.63 o 
  -7   5   8     6478.75     6492.63    149.44 o 
  -5   5   8     3439.35     3463.83    135.05 o 
  -3   5   8     7014.96     7024.49    164.53 o 
  -1   5   8      772.06      788.94     63.61 o 
   1   5   8      735.75      624.69     83.55 o 
   3   5   8     2312.19     2450.99    101.20 o 
   5   5   8      953.02     1135.70     79.58 o 
   7   5   8     3360.01     2918.95    206.05 o 
   9   5   8     2241.00     2117.89    108.78 o 
  11   5   8     1492.30     1223.95    117.88 o 
  13   5   8     1444.10     1425.46    131.41 o 
  15   5   8      519.55      612.99     94.51 o 
 -28   6   8      462.41      339.43     82.71 o 
 -26   6   8      621.85      649.04     72.12 o 
 -24   6   8      310.38      236.72     46.51 o 
 -22   6   8      522.40      597.51     70.59 o 
 -20   6   8      718.90      892.80     80.40 o 
 -18   6   8     3052.81     2992.61    119.38 o 
 -16   6   8      765.77      808.69     70.42 o 
 -14   6   8     1026.19     1031.89     74.37 o 
 -12   6   8       47.30       28.63     35.12 o 
 -10   6   8       15.66       44.26     34.26 o 
  -8   6   8     7374.88     7805.82    214.78 o 
  -6   6   8      233.89      211.99     39.16 o 
  -4   6   8       21.52       30.12     23.61 o 
  -2   6   8     3481.25     3432.93    191.56 o 
   0   6   8      742.45      766.64     82.20 o 
   2   6   8     4119.99     3768.63    284.81 o 
   4   6   8     1774.73     1949.12    107.81 o 
   6   6   8     1505.52     1649.76     97.98 o 
   8   6   8     1149.36     1025.39     84.66 o 
  10   6   8      494.33      575.70     89.55 o 
  12   6   8     1007.75      719.00    100.82 o 
  14   6   8      539.05      380.48     79.79 o 
 -25   7   8     1451.66     1556.73     99.43 o 
 -23   7   8     2603.97     2621.26    115.60 o 
 -21   7   8     1465.12     1307.64     98.16 o 
 -19   7   8     3144.26     3015.47    127.25 o 
 -17   7   8     2922.77     2977.21    146.03 o 
 -15   7   8     1400.07     1579.89    139.21 o 
 -13   7   8     7968.10     8346.74    258.90 o 
 -11   7   8     6117.21     6175.77    221.38 o 
  -9   7   8      487.17      489.14     73.81 o 
  -7   7   8        3.78       -2.23     33.29 o 
  -5   7   8     1943.84     1899.76     96.23 o 
  -3   7   8    11001.46    10574.90    348.68 o 
  -1   7   8     2399.29     2382.56    146.08 o 
   1   7   8      904.21      996.45     98.61 o 
   3   7   8     1403.67     1430.06    118.46 o 
   5   7   8      617.47      614.18     89.27 o 
   7   7   8     2205.00     2063.08    146.88 o 
   9   7   8      937.98      829.66    103.66 o 
  11   7   8      131.51      147.54     65.33 o 
  13   7   8      405.05      356.26     92.64 o 
 -22   8   8       87.38       86.01     42.35 o 
 -20   8   8        1.40       -5.90     67.31 o 
 -18   8   8      451.05      313.84     70.96 o 
 -16   8   8      126.70      137.47    117.74 o 
 -14   8   8      799.03      840.72    106.27 o 
 -12   8   8     1264.05     1516.86    129.40 o 
 -10   8   8      318.94      335.83    221.72 o 
  -8   8   8     1365.01     1150.79    116.71 o 
  -6   8   8      164.86       97.25     53.07 o 
  -4   8   8      296.15      244.13     49.08 o 
  -2   8   8        4.86       19.79     39.35 o 
   0   8   8        6.05       17.54     41.28 o 
   2   8   8      741.89      617.42    131.37 o 
   4   8   8       68.30       35.61     47.24 o 
   6   8   8        8.64       19.06     43.82 o 
   8   8   8      594.84      541.70     96.17 o 
  10   8   8      115.95      115.31     79.13 o 
 -19   9   8       62.06       47.77     60.23 o 
 -17   9   8      231.54      331.20     75.93 o 
 -15   9   8     1926.80     1848.89    150.65 o 
 -13   9   8     1801.55     1778.38    239.82 o 
 -11   9   8      780.43      943.79    258.03 o 
  -9   9   8     2309.21     2248.85    158.05 o 
  -7   9   8     1786.54     1973.95    151.80 o 
  -5   9   8      425.70      426.57     83.68 o 
  -3   9   8     2492.94     2360.82    212.91 o 
  -1   9   8     2338.77     2499.77    161.15 o 
   1   9   8      174.77      152.10     62.35 o 
   3   9   8      280.31      261.19     69.10 o 
   5   9   8     1943.66     2204.15    164.20 o 
   7   9   8      724.92      647.23    148.38 o 
 -14  10   8       21.32      109.86     66.91 o 
 -12  10   8        3.52       36.17     60.13 o 
 -10  10   8        9.43        4.93     54.94 o 
  -8  10   8       25.05      -17.46     53.48 o 
  -6  10   8        4.41        3.09     53.82 o 
  -4  10   8        3.52        4.31     52.28 o 
  -2  10   8       90.21      -12.43     54.73 o 
   0  10   8       11.64       44.63     89.75 o 
 -31   1   9     1666.90     1530.18    286.14 o 
 -29   1   9      416.09      503.66     82.71 o 
 -27   1   9      690.54      770.12     96.88 o 
 -25   1   9     6357.24     6325.02    224.59 o 
 -23   1   9    10276.22     9841.07    271.33 o 
 -21   1   9     3105.51     3202.54    115.86 o 
 -19   1   9      307.98      294.18     43.64 o 
 -17   1   9     6647.13     6653.73    153.58 o 
 -15   1   9    19193.51    20110.51    291.72 o 
 -13   1   9    10074.21     9934.72    146.97 o 
 -11   1   9     2617.16     2339.81     52.23 o 
  -9   1   9     5745.75     5795.22     91.81 o 
  -7   1   9    19961.19    20754.26    186.32 o 
  -5   1   9     5716.93     5244.35    117.18 o 
  -3   1   9    12500.47    12268.86    132.30 o 
  -1   1   9    28338.78    28991.82    272.01 o 
   1   1   9     9554.61     9409.87    148.01 o 
   3   1   9    11209.31    10574.54    161.28 o 
   5   1   9     6448.63     6236.26    153.25 o 
   7   1   9     6379.26     6369.19    230.61 o 
   9   1   9    18509.42    18897.89    314.51 o 
  11   1   9     3558.68     3742.80    164.59 o 
  13   1   9      606.02      620.13    118.70 o 
  15   1   9     2591.67     3016.76    173.30 o 
  17   1   9     2782.91     2562.48    176.44 o 
 -32   2   9      456.82      507.18     92.81 o 
 -30   2   9      467.14      410.72     95.30 o 
 -28   2   9      393.43      306.61     68.44 o 
 -26   2   9      261.47      250.64     58.84 o 
 -24   2   9      236.41      232.85     46.93 o 
 -22   2   9     1895.35     1939.91     96.67 o 
 -20   2   9     3821.15     3513.32    164.70 o 
 -18   2   9      300.37      329.43     44.34 o 
 -16   2   9       90.78      108.80     26.96 o 
 -14   2   9     1835.26     1694.09     56.12 o 
 -12   2   9     3243.65     3134.14    155.97 o 
 -10   2   9      394.24      385.74     28.97 o 
  -8   2   9     1027.57      878.24     39.56 o 
  -6   2   9     2517.42     2426.83     59.24 o 
  -4   2   9       74.36       93.25     17.03 o 
  -2   2   9       73.75       67.62     17.90 o 
   0   2   9     2282.91     2101.59     81.85 o 
   2   2   9      514.65      556.11     52.73 o 
   4   2   9     1392.62     1287.32     76.83 o 
   6   2   9        5.75       -6.44     21.69 o 
   8   2   9       90.90       44.75     31.84 o 
  10   2   9      223.73      184.46     41.33 o 
  12   2   9       81.06       39.38     37.89 o 
  14   2   9      291.22      327.57     58.07 o 
  16   2   9      210.81      184.80     72.32 o 
 -31   3   9     1043.82      963.42    383.25 o 
 -29   3   9      536.36      479.50     83.21 o 
 -27   3   9     2708.66     2675.31    155.37 o 
 -25   3   9     6051.11     6019.43    214.41 o 
 -23   3   9      915.31      949.56    107.32 o 
 -21   3   9      252.05      176.69     40.83 o 
 -19   3   9    10344.62    10434.78    215.29 o 
 -17   3   9     2531.73     2292.11     92.63 o 
 -15   3   9     3678.70     3696.74    113.74 o 
 -13   3   9    21606.00    22240.73    254.31 o 
 -11   3   9     8443.06     8264.34    134.59 o 
  -9   3   9     7036.15     7313.50    125.21 o 
  -7   3   9    10861.19    10646.77    191.67 o 
  -5   3   9     7340.24     7110.20    132.07 o 
  -3   3   9     1961.77     2243.64     73.63 o 
  -1   3   9     6681.94     6920.55    247.52 o 
   1   3   9    13234.11    12795.59    229.06 o 
   3   3   9      144.97      180.20     53.62 o 
   5   3   9      177.30      162.70     36.59 o 
   7   3   9     4997.65     4902.07    147.89 o 
   9   3   9     2399.85     2455.92    113.40 o 
  11   3   9     2139.29     2118.12    111.23 o 
  13   3   9     2417.96     2490.43    124.24 o 
  15   3   9      265.91      216.43     66.12 o 
  17   3   9      162.46       73.26     65.50 o 
 -30   4   9      655.23      804.39    114.61 o 
 -28   4   9     1473.45     1554.16    122.10 o 
 -26   4   9      320.27      243.58     55.60 o 
 -24   4   9      218.62      193.77     46.03 o 
 -22   4   9     4155.44     4174.77    141.39 o 
 -20   4   9       76.23       97.91     34.07 o 
 -18   4   9      220.16      216.96     53.75 o 
 -16   4   9     6096.52     5891.18    165.42 o 
 -14   4   9     2867.61     2894.04    131.28 o 
 -12   4   9      777.35      886.55     61.42 o 
 -10   4   9     2695.68     2625.07     74.42 o 
  -8   4   9     1415.59     1441.93     71.69 o 
  -6   4   9     1113.63     1095.12     58.53 o 
  -4   4   9     2528.68     2712.08    104.21 o 
  -2   4   9     4015.82     3775.85    141.12 o 
   0   4   9      146.31       90.74     36.05 o 
   2   4   9      145.01      148.50     34.89 o 
   4   4   9     5422.57     5453.48    153.84 o 
   6   4   9      874.61      764.72     70.95 o 
   8   4   9     1242.61     1219.76     87.50 o 
  10   4   9     2529.67     2465.62    116.54 o 
  12   4   9      260.46      195.64     51.24 o 
  14   4   9      133.06      127.27     62.58 o 
  16   4   9      663.76      765.35    127.15 o 
 -29   5   9     1646.85     1791.93    149.83 o 
 -27   5   9      152.88      186.85     47.26 o 
 -25   5   9       29.29       46.66     33.35 o 
 -23   5   9     3132.53     3113.87    128.43 o 
 -21   5   9     1483.17     1600.33    116.13 o 
 -19   5   9      174.73      247.52     55.90 o 
 -17   5   9     1843.51     2021.31    104.23 o 
 -15   5   9     2548.81     2485.83    128.60 o 
 -13   5   9      278.37      308.64     43.60 o 
 -11   5   9     4168.10     4333.41    167.54 o 
  -9   5   9     2541.41     2371.13     90.28 o 
  -7   5   9     2425.11     2243.97     90.85 o 
  -5   5   9     5053.02     5232.45    230.61 o 
  -3   5   9    25133.62    23962.36    305.69 o 
  -1   5   9     1665.31     1730.70     89.68 o 
   1   5   9        9.55       18.82     28.47 o 
   3   5   9     3393.62     3488.92    125.90 o 
   5   5   9     5000.02     4942.75    154.25 o 
   7   5   9      290.89      230.11     47.05 o 
   9   5   9      335.53      313.54     53.78 o 
  11   5   9     2194.03     2354.11    158.41 o 
  13   5   9      269.89      121.48     58.26 o 
 -28   6   9      280.78      243.93     52.41 o 
 -26   6   9     1933.91     1845.86    104.76 o 
 -24   6   9     1169.64     1167.00    109.80 o 
 -22   6   9     1510.43     1402.99     99.12 o 
 -20   6   9     4671.21     4689.52    180.35 o 
 -18   6   9     3531.12     3575.83    134.12 o 
 -16   6   9      608.57      548.67    135.59 o 
 -14   6   9     1002.34      870.77     97.31 o 
 -12   6   9     5422.52     5568.52    225.34 o 
 -10   6   9      665.04      794.72    106.28 o 
  -8   6   9       31.28       -8.54     23.53 o 
  -6   6   9     1341.81     1427.75     91.45 o 
  -4   6   9     2101.97     1805.43     96.26 o 
  -2   6   9     3871.34     3778.83    161.00 o 
   0   6   9     2211.21     2103.77    134.99 o 
   2   6   9      785.40      725.64     72.23 o 
   4   6   9     1110.59     1116.19     86.47 o 
   6   6   9     2229.62     2243.72    195.39 o 
   8   6   9     1121.00     1176.50     94.12 o 
  10   6   9        6.79       -5.17     48.25 o 
  12   6   9      794.58      946.59    118.81 o 
 -25   7   9      267.69      268.53     63.21 o 
 -23   7   9      150.85       65.38     45.27 o 
 -21   7   9     1228.30     1156.80    170.47 o 
 -19   7   9       22.59       35.74     43.40 o 
 -17   7   9       68.79      -21.54     37.74 o 
 -15   7   9      402.68      293.66     86.01 o 
 -13   7   9     1650.01     1688.57    131.15 o 
 -11   7   9     1300.54     1153.55    125.34 o 
  -9   7   9        4.46      -15.68     35.11 o 
  -7   7   9      678.14      746.94    101.69 o 
  -5   7   9     1245.79     1367.59     90.61 o 
  -3   7   9      294.84      274.24     50.57 o 
  -1   7   9      234.71      270.21     85.17 o 
   1   7   9      795.80      696.47     89.66 o 
   3   7   9        2.13       17.53     45.03 o 
   5   7   9     1075.85     1086.82    127.39 o 
   7   7   9     1492.58     1323.62    129.91 o 
   9   7   9       72.12       58.04     75.15 o 
  11   7   9       99.75       79.60     58.19 o 
 -22   8   9      655.83      584.73     96.91 o 
 -20   8   9      652.74      719.71    103.64 o 
 -18   8   9     1997.89     1957.90    148.65 o 
 -16   8   9     2245.03     2008.27    149.34 o 
 -14   8   9     1297.75     1388.45    130.66 o 
 -12   8   9     1221.44     1340.47    128.37 o 
 -10   8   9     3323.68     3168.71    168.44 o 
  -8   8   9     3102.30     2835.02    169.30 o 
  -6   8   9      900.65     1017.59    112.73 o 
  -4   8   9     1054.68      832.22    104.93 o 
  -2   8   9      890.47      917.99     86.40 o 
   0   8   9      534.05      710.52    126.42 o 
   2   8   9      578.28      450.46     82.43 o 
   4   8   9      142.43       75.45     54.99 o 
   6   8   9      441.57      292.70     75.77 o 
   8   8   9      700.18      663.34    106.41 o 
 -19   9   9       54.43      -10.46     56.98 o 
 -17   9   9      121.95       75.57     59.89 o 
 -15   9   9       20.88       37.80     53.04 o 
 -13   9   9        2.26      -28.86     53.08 o 
 -11   9   9      101.99       77.01    124.25 o 
  -9   9   9        8.29       -8.34     42.66 o 
  -7   9   9       89.61       44.03     44.23 o 
  -5   9   9      217.19      139.36     58.94 o 
  -3   9   9       37.02       -9.17     46.31 o 
  -1   9   9       14.56       59.29     43.52 o 
   1   9   9        0.15       34.74     77.93 o 
   3   9   9        3.62       29.92     46.48 o 
 -12  10   9      396.40      458.65     94.41 o 
 -10  10   9      733.25      659.59    121.60 o 
  -8  10   9     1210.62     1397.25    145.47 o 
  -6  10   9      857.42      869.69    124.04 o 
  -4  10   9      467.29      494.37     96.43 o 
  -2  10   9      589.66      455.61     97.37 o 
 -32   0  10     2376.27     2546.29    248.26 o 
 -30   0  10     2334.13     1981.25    210.38 o 
 -28   0  10     1233.05     1248.78    169.37 o 
 -26   0  10       61.65       29.43     53.80 o 
 -24   0  10     8009.29     8301.61    360.45 o 
 -22   0  10    14010.94    13697.21    457.19 o 
 -20   0  10     7979.55     8171.81    329.32 o 
 -18   0  10    20617.20    21057.14    471.67 o 
 -16   0  10     1373.44     1261.81     98.44 o 
 -14   0  10     2963.22     3116.74     91.46 o 
 -12   0  10    22033.05    22072.60    382.70 o 
 -10   0  10     3864.04     3640.78     96.86 o 
  -8   0  10     3094.77     2950.11    195.04 o 
  -6   0  10    42552.52    44574.18    577.79 o 
  -4   0  10    36186.47    35932.03    531.36 o 
  -2   0  10     1248.36     1292.45     57.69 o 
   0   0  10    21431.77    20741.06    364.64 o 
   2   0  10    10948.86    10784.68    238.06 o 
   4   0  10     4169.48     4067.85    278.66 o 
   6   0  10    11174.88    10413.14    396.39 o 
   8   0  10     5856.84     5998.52    307.13 o 
  10   0  10     3650.92     3427.38    245.61 o 
  12   0  10      502.57      740.68    147.89 o 
  14   0  10     3389.97     3810.99    280.35 o 
  16   0  10     1835.69     1912.01    229.44 o 
 -31   1  10      724.21      758.63    107.65 o 
 -29   1  10       20.78       26.61     37.99 o 
 -27   1  10      508.66      479.01    157.06 o 
 -25   1  10     1352.74     1450.15    118.36 o 
 -23   1  10     2834.64     2628.44    137.93 o 
 -21   1  10     7567.75     7181.96    177.45 o 
 -19   1  10     1815.80     1949.64     92.81 o 
 -17   1  10       10.13       -2.49     17.52 o 
 -15   1  10     8925.49     9025.80    145.81 o 
 -13   1  10      531.89      583.60     35.43 o 
 -11   1  10     5654.04     5567.68     96.12 o 
  -9   1  10      127.85       91.48     19.04 o 
  -7   1  10      468.91      489.41     39.18 o 
  -5   1  10     3508.09     3645.90     65.60 o 
  -3   1  10     2572.09     2578.80     66.46 o 
  -1   1  10      566.63      485.69     33.78 o 
   1   1  10     8132.75     8196.16    142.45 o 
   3   1  10      444.42      508.81     61.31 o 
   5   1  10      696.17      765.78     65.83 o 
   7   1  10      371.21      339.74     62.20 o 
   9   1  10      502.86      487.01     61.09 o 
  11   1  10     1239.78     1337.18    126.11 o 
  13   1  10     1085.35      993.31    118.14 o 
  15   1  10       30.45        2.06     54.50 o 
 -32   2  10     1585.79     1493.93    142.94 o 
 -30   2  10      624.31      565.85     92.85 o 
 -28   2  10     7852.88     7712.38    268.88 o 
 -26   2  10     2459.34     2761.63    152.75 o 
 -24   2  10     2666.02     2780.17    118.05 o 
 -22   2  10     7305.68     6951.54    179.46 o 
 -20   2  10      392.53      325.23     47.54 o 
 -18   2  10     4183.51     4366.15    161.85 o 
 -16   2  10    10167.42     9990.40    196.59 o 
 -14   2  10    16433.11    16370.16    210.33 o 
 -12   2  10    10027.69    10723.20    185.73 o 
 -10   2  10     7850.03     7912.72    119.16 o 
  -8   2  10    16795.96    16626.01    189.63 o 
  -6   2  10     4617.60     4676.66     87.58 o 
  -4   2  10     7935.18     7690.41    139.18 o 
  -2   2  10    11890.24    11643.72    214.96 o 
   0   2  10     7232.85     7116.34    145.89 o 
   2   2  10      940.99      819.88     66.20 o 
   4   2  10     6902.84     6610.82    166.77 o 
   6   2  10     6839.74     6855.23    176.90 o 
   8   2  10      192.74      165.91     42.00 o 
  10   2  10     3442.10     3597.58    193.89 o 
  12   2  10     2401.64     2287.76    124.39 o 
  14   2  10      142.35       47.56     55.79 o 
  16   2  10     1112.95     1189.67    199.28 o 
 -31   3  10      889.03      878.38    117.04 o 
 -29   3  10        1.20       21.86     41.08 o 
 -27   3  10      775.97      664.61     76.14 o 
 -25   3  10      157.34      138.30     39.70 o 
 -23   3  10       56.40       33.23     33.57 o 
 -21   3  10      210.98      230.98     44.94 o 
 -19   3  10      629.13      595.56     72.70 o 
 -17   3  10      840.65      822.93     65.59 o 
 -15   3  10      184.34      149.50     32.71 o 
 -13   3  10     1230.84     1142.25     53.35 o 
 -11   3  10     3808.81     4023.61    109.55 o 
  -9   3  10      646.95      642.67     38.18 o 
  -7   3  10      556.47      607.25     46.51 o 
  -5   3  10     2342.97     2410.57    119.86 o 
  -3   3  10      759.36      711.18     51.46 o 
  -1   3  10        1.60        3.83     19.12 o 
   1   3  10     2322.60     2307.28    101.66 o 
   3   3  10      245.75      189.09     40.06 o 
   5   3  10      347.45      303.09     48.42 o 
   7   3  10     4014.07     3876.67    136.96 o 
   9   3  10     1670.99     1531.30    124.25 o 
  11   3  10      683.29      743.47     82.14 o 
  13   3  10      293.85      362.11     62.83 o 
  15   3  10     1248.05      945.30    119.82 o 
 -30   4  10       45.17       91.55     56.36 o 
 -28   4  10      588.46      574.73     75.24 o 
 -26   4  10     1814.19     1788.90     95.94 o 
 -24   4  10     2511.04     2427.55    114.81 o 
 -22   4  10     1175.79     1297.50     90.34 o 
 -20   4  10     1620.55     1789.87    199.79 o 
 -18   4  10     9385.46     8974.60    217.31 o 
 -16   4  10     2961.31     2938.71    108.75 o 
 -14   4  10     5735.09     5500.25    144.73 o 
 -12   4  10     6059.58     6344.53    152.13 o 
 -10   4  10     3706.90     3909.58    116.94 o 
  -8   4  10     5925.23     5942.91    146.96 o 
  -6   4  10     1330.73     1326.27     66.88 o 
  -4   4  10     4508.82     4394.04    112.98 o 
  -2   4  10      705.94      689.25     54.90 o 
   0   4  10      420.07      491.76     76.84 o 
   2   4  10     2234.57     2162.93     99.74 o 
   4   4  10     1398.16     1357.27     89.27 o 
   6   4  10     3001.70     2880.21    147.06 o 
   8   4  10     1287.06     1332.83     97.05 o 
  10   4  10      204.84      278.64     56.67 o 
  12   4  10      728.33      701.45     81.01 o 
  14   4  10     1635.59     1632.46    149.88 o 
 -29   5  10      447.10      467.82     76.21 o 
 -27   5  10     1120.82     1223.30     89.04 o 
 -25   5  10     1020.75      923.77     86.89 o 
 -23   5  10      459.41      494.75     66.12 o 
 -21   5  10      822.06      796.75     76.68 o 
 -19   5  10      605.45      579.49     63.75 o 
 -17   5  10      163.34      111.81     35.45 o 
 -15   5  10     1551.84     1619.41     86.46 o 
 -13   5  10     1504.07     1768.19    169.49 o 
 -11   5  10     3421.61     3192.15    150.61 o 
  -9   5  10     3068.48     3026.73    106.70 o 
  -7   5  10     2083.04     1867.86     94.23 o 
  -5   5  10       58.04       21.36     27.70 o 
  -3   5  10     6794.56     6621.32    238.39 o 
  -1   5  10     3380.24     3121.20    117.00 o 
   1   5  10     2398.17     2522.35    107.83 o 
   3   5  10      715.50      676.83     69.71 o 
   5   5  10     1326.64     1325.06     93.70 o 
   7   5  10     2615.63     2396.57    121.66 o 
   9   5  10     1655.23     1792.11    112.66 o 
  11   5  10      659.54      819.20    110.89 o 
  13   5  10      168.95      123.95     66.15 o 
 -26   6  10      370.98      410.99     95.52 o 
 -24   6  10      771.95      770.33    115.78 o 
 -22   6  10       52.81       39.15     37.59 o 
 -20   6  10      724.53      676.19     73.73 o 
 -18   6  10      858.37      956.44    105.22 o 
 -16   6  10        4.53       26.18     37.67 o 
 -14   6  10      475.63      477.07     78.64 o 
 -12   6  10       79.25      101.02     46.40 o 
 -10   6  10     2050.19     2130.57    139.93 o 
  -8   6  10     1722.28     1796.33     93.05 o 
  -6   6  10      414.71      430.20     81.14 o 
  -4   6  10     6316.00     6026.77    169.62 o 
  -2   6  10     1119.85     1115.11     86.00 o 
   0   6  10     1982.21     2127.21    108.77 o 
   2   6  10     2756.13     2600.48    209.64 o 
   4   6  10       65.58       58.70     38.81 o 
   6   6  10      287.68      283.07     53.40 o 
   8   6  10     1216.17     1222.43    100.39 o 
  10   6  10      912.49      844.95    119.06 o 
 -25   7  10     1038.29     1111.99     89.28 o 
 -23   7  10     1412.44     1385.12    108.82 o 
 -21   7  10     2465.56     2362.06    158.39 o 
 -19   7  10      929.83      694.98    130.76 o 
 -17   7  10       20.82       65.85     48.62 o 
 -15   7  10     1475.93     1487.62    130.84 o 
 -13   7  10     2047.76     1939.42    141.70 o 
 -11   7  10      139.09      183.08     55.76 o 
  -9   7  10     1429.15     1525.21    127.93 o 
  -7   7  10      507.65      651.01     90.87 o 
  -5   7  10      874.73      786.41     75.73 o 
  -3   7  10     4555.78     4361.85    195.24 o 
  -1   7  10     1277.41     1211.61    117.33 o 
   1   7  10       11.02      -22.22     40.45 o 
   3   7  10      207.68      121.08     56.72 o 
   5   7  10     2317.73     2442.06    163.00 o 
   7   7  10      610.39      691.67    103.80 o 
   9   7  10       26.15      -26.77     50.13 o 
 -22   8  10      273.18      323.05     87.70 o 
 -20   8  10      339.68      316.43     80.82 o 
 -18   8  10       27.42        4.05     47.71 o 
 -16   8  10      203.06      174.40     64.30 o 
 -14   8  10      782.56      696.19    102.22 o 
 -12   8  10      684.19      473.32     84.64 o 
 -10   8  10        2.79        2.91     42.10 o 
  -8   8  10     1107.20     1054.26    117.86 o 
  -6   8  10       65.85       31.24     46.46 o 
  -4   8  10       16.40       32.91     46.71 o 
  -2   8  10       27.11       64.18     38.95 o 
   0   8  10       17.35       36.67     46.26 o 
   2   8  10        8.07       35.16     95.90 o 
   4   8  10      423.39      499.08     91.55 o 
   6   8  10      308.28      498.87     95.45 o 
 -17   9  10     1225.36     1468.43    145.60 o 
 -15   9  10      142.09       75.00     63.14 o 
 -13   9  10     2819.40     2667.45    180.82 o 
 -11   9  10     2031.86     2199.56    167.78 o 
  -9   9  10       93.23       28.50     49.28 o 
  -7   9  10      458.18      329.48     84.20 o 
  -5   9  10     1486.20     1521.62    147.35 o 
  -3   9  10      443.55      384.42     86.66 o 
  -1   9  10      105.11       96.95     49.46 o 
   1   9  10     1088.93     1097.32    133.72 o 
 -31   1  11     1568.30     1522.68    141.85 o 
 -29   1  11      913.74      989.37    136.31 o 
 -27   1  11     2262.67     2365.64    510.03 o 
 -25   1  11     8119.95     7905.24    384.93 o 
 -23   1  11     7144.16     6992.34    185.88 o 
 -21   1  11     1200.30     1176.01    108.69 o 
 -19   1  11     3731.52     3776.94    123.94 o 
 -17   1  11     5014.28     4931.53    137.34 o 
 -15   1  11    11021.74    11088.16    170.18 o 
 -13   1  11    16098.46    16246.67    172.08 o 
 -11   1  11     2098.72     1975.15     55.49 o 
  -9   1  11     6019.05     6249.79     94.34 o 
  -7   1  11    15767.59    16213.10    184.36 o 
  -5   1  11     7050.50     7049.81    114.55 o 
  -3   1  11     8399.73     8779.42    130.89 o 
  -1   1  11     9467.12     9418.51    196.00 o 
   1   1  11     6615.66     6829.22    213.54 o 
   3   1  11     1973.10     2095.24     96.90 o 
   5   1  11      778.93      974.59     75.19 o 
   7   1  11     3392.59     3536.29    180.34 o 
   9   1  11     1467.27     1326.19    126.07 o 
  11   1  11      885.74     1035.41    120.47 o 
  13   1  11     1712.93     1930.34    161.27 o 
 -32   2  11       48.15       67.11     54.40 o 
 -30   2  11      785.01      704.47    101.82 o 
 -28   2  11      153.42      148.68     55.02 o 
 -26   2  11      101.56      104.59     37.45 o 
 -24   2  11      294.17      251.25     59.74 o 
 -22   2  11     2940.77     2626.28    110.76 o 
 -20   2  11      438.95      422.01     54.02 o 
 -18   2  11       54.87        3.34     25.97 o 
 -16   2  11      794.63      759.31     63.59 o 
 -14   2  11      617.88      670.78     45.35 o 
 -12   2  11      953.28     1014.11     47.04 o 
 -10   2  11        2.70       16.31     14.11 o 
  -8   2  11       90.99      110.82     20.65 o 
  -6   2  11       33.66       13.11     17.93 o 
  -4   2  11      446.54      283.30     67.12 o 
  -2   2  11     1802.77     1864.43     73.38 o 
   0   2  11      413.34      432.32     50.31 o 
   2   2  11      131.85      118.81     39.21 o 
   4   2  11     1193.01     1274.67     90.74 o 
   6   2  11        2.49       -2.15     27.46 o 
   8   2  11      616.20      623.14     90.09 o 
  10   2  11     1239.30     1457.59    134.57 o 
  12   2  11      189.26      230.43     72.29 o 
  14   2  11      904.16      896.95    142.71 o 
 -31   3  11     1689.36     1768.51    162.25 o 
 -29   3  11     2105.21     2159.24    156.47 o 
 -27   3  11      941.85      834.35     84.60 o 
 -25   3  11     3339.26     3083.67    232.28 o 
 -23   3  11     6328.84     6420.69    364.96 o 
 -21   3  11     4577.77     4440.77    144.65 o 
 -19   3  11     1555.42     1501.04     88.72 o 
 -17   3  11     5993.05     5780.20    165.02 o 
 -15   3  11     9385.00     8764.62    201.24 o 
 -13   3  11     2763.71     2807.77     88.79 o 
 -11   3  11    10573.11    10806.14    210.75 o 
  -9   3  11     4020.34     4094.43    105.05 o 
  -7   3  11      125.94      109.52     38.47 o 
  -5   3  11      547.74      657.60     51.10 o 
  -3   3  11     2586.41     2497.44     85.39 o 
  -1   3  11     1907.20     1985.26     80.49 o 
   1   3  11      663.75      778.17     69.92 o 
   3   3  11     2130.80     2435.59    123.98 o 
   5   3  11     1457.35     1399.94     93.63 o 
   7   3  11     1208.75     1030.14     85.66 o 
   9   3  11     5403.06     5704.26    180.97 o 
  11   3  11     1626.49     1455.60    109.21 o 
  13   3  11       15.40       16.03     54.21 o 
 -30   4  11      169.53      148.19     52.16 o 
 -28   4  11      413.60      436.90     66.66 o 
 -26   4  11      267.21      291.07     55.06 o 
 -24   4  11      258.00      287.06     58.45 o 
 -22   4  11      338.39      358.52     55.55 o 
 -20   4  11      625.54      698.30     69.62 o 
 -18   4  11      824.86      720.60     68.07 o 
 -16   4  11      126.40       33.41     50.70 o 
 -14   4  11     4701.75     4400.38    131.19 o 
 -12   4  11     4255.28     3905.64    244.04 o 
 -10   4  11       24.44       19.67     23.76 o 
  -8   4  11     3982.90     4189.08    111.29 o 
  -6   4  11     2291.55     2260.31     82.94 o 
  -4   4  11      664.01      655.86     55.41 o 
  -2   4  11     3374.33     3271.27    103.51 o 
   0   4  11     1923.69     2016.32     86.39 o 
   2   4  11     1807.42     1900.29    102.84 o 
   4   4  11     2114.73     2024.99    110.24 o 
   6   4  11     2824.18     2566.60    122.86 o 
   8   4  11      914.98      938.74     90.07 o 
  10   4  11        4.34        9.15     41.17 o 
  12   4  11      361.54      407.45     71.21 o 
 -29   5  11       14.79       39.43     45.98 o 
 -27   5  11     1142.81     1155.99    101.38 o 
 -25   5  11     1693.27     1807.15    113.90 o 
 -23   5  11      871.82      689.85     77.26 o 
 -21   5  11     3624.94     3385.22    133.56 o 
 -19   5  11     1111.53     1199.02     87.63 o 
 -17   5  11        2.13       10.00     23.66 o 
 -15   5  11     2453.01     2604.00    316.66 o 
 -13   5  11     5942.73     5780.74    435.96 o 
 -11   5  11     2181.67     2128.52    135.95 o 
  -9   5  11       51.57       47.57     39.91 o 
  -7   5  11     4794.06     4578.89    141.20 o 
  -5   5  11     8500.75     8228.41    170.12 o 
  -3   5  11      262.13      187.41     37.31 o 
  -1   5  11     1347.15     1362.26     90.37 o 
   1   5  11     1863.48     2032.20    257.61 o 
   3   5  11      288.68      291.63     53.95 o 
   5   5  11     1185.16     1083.92    141.33 o 
   7   5  11      555.96      834.09    114.48 o 
   9   5  11      172.73      292.56     62.28 o 
  11   5  11      996.78     1054.28    129.99 o 
 -26   6  11      399.97      331.07     65.72 o 
 -24   6  11     1469.62     1624.58    218.86 o 
 -22   6  11     1007.30     1028.17     91.53 o 
 -20   6  11       80.49       61.50     46.51 o 
 -18   6  11      326.86      398.12     74.21 o 
 -16   6  11      519.51      580.47    139.81 o 
 -14   6  11      956.61      874.28    102.86 o 
 -12   6  11     1000.45      993.35    127.02 o 
 -10   6  11      767.73      828.23     97.67 o 
  -8   6  11     2090.52     1930.84    135.37 o 
  -6   6  11     3553.25     3643.93    134.36 o 
  -4   6  11     6365.87     6388.49    180.38 o 
  -2   6  11     1527.58     1407.60    104.54 o 
   0   6  11      155.99      147.93     46.63 o 
   2   6  11     2061.30     2115.42    202.51 o 
   4   6  11     1197.25     1099.18    103.78 o 
   6   6  11      500.83      709.68     83.80 o 
   8   6  11      831.88      962.07     97.27 o 
 -25   7  11        7.09       54.33     57.15 o 
 -23   7  11      138.05       87.66     61.40 o 
 -21   7  11       26.90       91.13     56.83 o 
 -19   7  11      175.89      155.94     60.77 o 
 -17   7  11     1068.38      965.34    112.98 o 
 -15   7  11      220.26      174.57     61.71 o 
 -13   7  11      100.22      139.83     54.59 o 
 -11   7  11     1457.64     1501.86    154.05 o 
  -9   7  11      200.13      181.36     61.76 o 
  -7   7  11      205.88      103.49     49.30 o 
  -5   7  11     1352.72     1383.53     98.49 o 
  -3   7  11     3185.92     3129.58    201.80 o 
  -1   7  11      285.03      267.30     58.46 o 
   1   7  11       78.97      177.16     72.50 o 
   3   7  11      965.69     1029.24    141.86 o 
   5   7  11      557.89      492.84     77.67 o 
   7   7  11       58.96       14.28     56.50 o 
 -22   8  11      840.80     1112.09    133.40 o 
 -20   8  11     1793.54     2253.61    170.27 o 
 -18   8  11      674.94      562.15     93.99 o 
 -16   8  11      801.67      845.14    143.91 o 
 -14   8  11      652.06      754.32    107.29 o 
 -12   8  11     1145.37     1367.96    248.14 o 
 -10   8  11     1034.31      835.53    112.39 o 
  -8   8  11      117.29      190.68     62.88 o 
  -6   8  11      185.57      316.79     74.26 o 
  -4   8  11      399.28      113.33     58.22 o 
  -2   8  11     1063.82      976.30    168.46 o 
   0   8  11     1131.82     1129.07    105.11 o 
   2   8  11      133.86      107.09     96.26 o 
   4   8  11      489.72      368.90     84.78 o 
 -17   9  11      115.88       47.66     63.56 o 
 -15   9  11        1.74      -14.73     80.70 o 
 -13   9  11       81.75      103.43     73.95 o 
 -11   9  11       63.16       16.43     54.36 o 
  -9   9  11       91.44       32.81     51.59 o 
  -7   9  11        1.47       -2.28     46.98 o 
  -5   9  11      200.66      176.06     96.99 o 
  -3   9  11        8.20       52.04     62.48 o 
  -1   9  11      455.16      405.26     97.99 o 
 -32   0  12      943.97      890.74    165.75 o 
 -30   0  12      961.66     1080.38    172.02 o 
 -28   0  12     5029.87     4770.01    299.41 o 
 -26   0  12     1707.16     1644.21    186.25 o 
 -24   0  12     8881.31     9125.77    387.47 o 
 -22   0  12     4940.98     4891.60    266.84 o 
 -20   0  12      111.87       85.10     38.72 o 
 -18   0  12      695.79      731.83     78.46 o 
 -16   0  12     7272.94     7566.73    161.48 o 
 -14   0  12    13569.32    13452.76    224.16 o 
 -12   0  12     2199.08     2316.09     83.64 o 
 -10   0  12     6503.79     6554.11    143.22 o 
  -8   0  12    13680.07    13430.68    495.75 o 
  -6   0  12     2877.04     2835.01    165.87 o 
  -4   0  12     4197.76     4191.43    148.12 o 
  -2   0  12    17104.90    16582.07    331.11 o 
   0   0  12     2461.56     2433.14    186.25 o 
   2   0  12      155.77       47.05     62.25 o 
   4   0  12     5242.65     5032.50    287.10 o 
   6   0  12     2029.22     2034.09    205.07 o 
   8   0  12       82.82       15.68     69.00 o 
  10   0  12     1793.63     2298.03    237.64 o 
  12   0  12     1256.14     1448.30    207.49 o 
 -31   1  12      420.81      608.40     96.02 o 
 -29   1  12       13.77        7.69     40.94 o 
 -27   1  12      317.40      241.31     62.68 o 
 -25   1  12     5184.14     5164.95    206.58 o 
 -23   1  12      305.99      285.35     50.32 o 
 -21   1  12     1666.71     1769.36     96.41 o 
 -19   1  12     1856.79     1774.24     92.34 o 
 -17   1  12      956.47      911.47     55.27 o 
 -15   1  12     3176.29     3444.36    138.67 o 
 -13   1  12     1319.46     1253.11     52.90 o 
 -11   1  12      626.94      584.40     38.63 o 
  -9   1  12        5.84        9.44     13.40 o 
  -7   1  12      189.65      179.70     31.31 o 
  -5   1  12     2349.05     2371.62     78.69 o 
  -3   1  12      746.66      650.73     95.13 o 
  -1   1  12     1722.22     1258.55    252.57 o 
   1   1  12     4092.68     3938.80    319.67 o 
   3   1  12      266.63      353.70     51.24 o 
   5   1  12       90.77       40.60     49.70 o 
   7   1  12     2227.30     2099.51    152.57 o 
   9   1  12      511.65      534.08    128.35 o 
  11   1  12      106.46       81.26     97.59 o 
 -32   2  12     1964.04     1967.14    162.48 o 
 -30   2  12     1504.06     1452.70    137.80 o 
 -28   2  12      842.73      703.04    197.96 o 
 -26   2  12      596.80      653.97     74.57 o 
 -24   2  12     5420.44     5650.76    186.49 o 
 -22   2  12      425.81      510.24     61.82 o 
 -20   2  12     3300.78     3381.04    123.10 o 
 -18   2  12    12280.02    12187.56    237.77 o 
 -16   2  12     1146.02     1170.11    163.43 o 
 -14   2  12     4021.80     4157.27    129.56 o 
 -12   2  12     3931.76     4094.64     90.56 o 
 -10   2  12     1295.57     1308.43     53.85 o 
  -8   2  12      688.28      838.08     58.14 o 
  -6   2  12     6951.38     7026.73    189.18 o 
  -4   2  12     4230.23     4212.27    109.85 o 
  -2   2  12       14.62       -8.43     21.65 o 
   0   2  12     2715.16     2700.83    111.85 o 
   2   2  12     2309.63     2350.53    109.33 o 
   4   2  12     1370.26     1350.20    110.80 o 
   6   2  12     3373.19     3043.21    126.81 o 
   8   2  12     2657.00     2851.11    222.20 o 
  10   2  12      372.38      249.99     74.93 o 
  12   2  12      158.80       27.46     56.58 o 
 -31   3  12      153.20      162.22     63.49 o 
 -29   3  12      543.76      328.31     61.99 o 
 -27   3  12     1556.30     1518.94    108.07 o 
 -25   3  12        2.19      -24.45     26.18 o 
 -23   3  12      795.27      742.35     75.45 o 
 -21   3  12     1762.37     1612.30     97.06 o 
 -19   3  12      115.19       91.46     34.07 o 
 -17   3  12     1482.85     1646.41    160.13 o 
 -15   3  12     6374.54     5605.56    476.75 o 
 -13   3  12      351.38      329.38     37.78 o 
 -11   3  12     2140.15     2176.25     79.85 o 
  -9   3  12     8773.97     8560.51    161.80 o 
  -7   3  12     1031.31     1046.66     63.39 o 
  -5   3  12      305.36      325.20     51.36 o 
  -3   3  12     6288.09     6079.61    139.62 o 
  -1   3  12     4277.17     3843.08    190.90 o 
   1   3  12      147.88      116.75     40.47 o 
   3   3  12       70.62       66.16     37.69 o 
   5   3  12     1992.09     1938.48    111.10 o 
   7   3  12     1853.76     1833.42    116.11 o 
   9   3  12       15.85      -16.47     37.05 o 
  11   3  12      436.30      532.67     96.85 o 
 -30   4  12      695.67      626.19     82.12 o 
 -28   4  12     2689.68     2465.63    295.23 o 
 -26   4  12     1798.26     1508.29    154.58 o 
 -24   4  12     3183.55     3336.40    179.30 o 
 -22   4  12     1694.29     1779.31    106.65 o 
 -20   4  12     2735.32     2517.79    113.55 o 
 -18   4  12     1630.30     1629.82     94.67 o 
 -16   4  12     1804.64     1929.75     95.01 o 
 -14   4  12     3317.33     3590.22    201.57 o 
 -12   4  12       40.34       -9.34     29.19 o 
 -10   4  12      731.84      851.09     70.37 o 
  -8   4  12      280.95      259.04     37.40 o 
  -6   4  12     1380.06     1502.38     78.12 o 
  -4   4  12     4374.93     4161.45    130.20 o 
  -2   4  12      308.90      352.03     54.81 o 
   0   4  12     1701.94     1732.98    114.87 o 
   2   4  12     1580.88     1322.70     94.20 o 
   4   4  12     2035.06     2110.24    221.59 o 
   6   4  12     1141.50     1162.27    105.46 o 
   8   4  12      726.83      844.52     89.68 o 
  10   4  12     2773.14     2573.03    141.92 o 
 -29   5  12       33.53       54.96     47.65 o 
 -27   5  12      895.29      826.42    129.35 o 
 -25   5  12       87.40       58.39     38.88 o 
 -23   5  12      467.34      323.87     58.03 o 
 -21   5  12     3720.14     3426.34    185.69 o 
 -19   5  12     1288.20     1172.58    117.92 o 
 -17   5  12      426.76      448.50     75.93 o 
 -15   5  12     1554.47     1595.27    213.28 o 
 -13   5  12     2313.34     2568.56    147.93 o 
 -11   5  12     4083.07     3920.35    194.94 o 
  -9   5  12     3019.58     3142.36    176.95 o 
  -7   5  12     1411.33     1462.16     92.67 o 
  -5   5  12     4284.40     3967.38    125.57 o 
  -3   5  12     4331.36     4354.59    156.67 o 
  -1   5  12     2709.01     2478.73    104.92 o 
   1   5  12     1222.85     1099.43     88.77 o 
   3   5  12       90.60      138.86     47.27 o 
   5   5  12      634.06      625.69     77.99 o 
   7   5  12     1560.23     1552.95    145.02 o 
   9   5  12      286.22      211.22     76.69 o 
 -26   6  12      433.81      419.31     69.70 o 
 -24   6  12       26.33       30.82     53.27 o 
 -22   6  12      807.59      808.75    175.04 o 
 -20   6  12     1404.70     1446.20    133.97 o 
 -18   6  12      136.55      112.36     67.19 o 
 -16   6  12     1059.65     1096.71    154.77 o 
 -14   6  12     2690.90     2678.09    192.65 o 
 -12   6  12      868.90     1009.16    112.37 o 
 -10   6  12     2960.92     3145.65    314.37 o 
  -8   6  12     2241.60     2178.52    148.02 o 
  -6   6  12     1111.46     1198.05     91.88 o 
  -4   6  12      985.93      910.54     84.73 o 
  -2   6  12      958.31     1018.93     78.36 o 
   0   6  12      408.20      342.75     65.89 o 
   2   6  12        1.78      -13.73     37.35 o 
   4   6  12      681.67      740.61     85.76 o 
   6   6  12      632.10      469.61     75.11 o 
 -23   7  12      640.65      743.36    161.04 o 
 -21   7  12      122.28      159.90     67.93 o 
 -19   7  12      926.75     1238.87    185.77 o 
 -17   7  12      661.81      683.36    102.01 o 
 -15   7  12      674.26      630.10     96.82 o 
 -13   7  12     2360.42     2378.30    164.21 o 
 -11   7  12     2363.60     2430.43    163.16 o 
  -9   7  12      370.20      472.54     81.76 o 
  -7   7  12      370.27      256.21     70.66 o 
  -5   7  12     3573.55     3391.46    142.05 o 
  -3   7  12      857.73      708.59     82.03 o 
  -1   7  12      128.94       91.52     50.01 o 
   1   7  12     1561.22     1313.52    202.42 o 
   3   7  12      765.36      814.16     91.83 o 
   5   7  12       82.08       67.38     55.78 o 
 -20   8  12        0.67       -4.51     49.14 o 
 -18   8  12      503.83      629.82    154.29 o 
 -16   8  12       69.72       78.94     59.65 o 
 -14   8  12       12.29       19.62     89.15 o 
 -12   8  12      443.06      501.65     92.89 o 
 -10   8  12      379.25      311.14     76.51 o 
  -8   8  12       14.58      -16.13     65.14 o 
  -6   8  12       68.39       37.24     52.72 o 
  -4   8  12      384.27      378.06    114.60 o 
  -2   8  12       71.47      152.23     57.70 o 
   0   8  12      272.95      198.32     62.32 o 
 -15   9  12     1329.76     1261.22    177.45 o 
 -13   9  12     1256.38     1449.18    191.80 o 
 -11   9  12       63.00       97.71     65.22 o 
  -9   9  12      774.92      808.75    117.35 o 
  -7   9  12      273.66      398.19     90.24 o 
  -5   9  12        5.23       16.69     60.82 o 
 -31   1  13      806.93      783.08    111.37 o 
 -29   1  13      632.48      629.06     99.20 o 
 -27   1  13      288.34      209.85     60.73 o 
 -25   1  13     5544.57     5690.91    221.26 o 
 -23   1  13     4208.98     4076.24    161.87 o 
 -21   1  13      436.47      547.46     91.34 o 
 -19   1  13     1417.96     1665.66     91.51 o 
 -17   1  13     5215.91     5625.55    171.72 o 
 -15   1  13     5548.38     5634.87    110.41 o 
 -13   1  13     3182.33     3436.65     92.99 o 
 -11   1  13     6626.33     6577.35    191.76 o 
  -9   1  13     6307.16     6027.06    174.14 o 
  -7   1  13     3447.25     3609.16    118.82 o 
  -5   1  13     3487.87     3234.29    115.72 o 
  -3   1  13     2135.11     2097.18     99.94 o 
  -1   1  13     2345.78     2308.38    140.56 o 
   1   1  13     1943.15     1921.91    134.43 o 
   3   1  13     1382.93     1600.48    273.71 o 
   5   1  13     1482.43     1750.78    142.15 o 
   7   1  13     1232.38     1115.37    125.11 o 
   9   1  13     1636.62     1698.41    153.85 o 
  11   1  13     1791.69     2198.67    175.85 o 
 -30   2  13      222.44      192.81     65.07 o 
 -28   2  13      206.85      264.83     67.62 o 
 -26   2  13      575.29      601.05     72.82 o 
 -24   2  13     2018.66     1992.87    112.17 o 
 -22   2  13      611.32      555.99    106.37 o 
 -20   2  13       17.88       59.05     33.61 o 
 -18   2  13       85.01      129.19     35.29 o 
 -16   2  13      257.14      288.55     44.28 o 
 -14   2  13     1713.51     1568.68     86.30 o 
 -12   2  13        0.86        3.85     17.64 o 
 -10   2  13      300.71      316.51     39.08 o 
  -8   2  13     2729.33     2689.85    106.00 o 
  -6   2  13        3.63      -11.97     21.71 o 
  -4   2  13      118.72      104.96     30.44 o 
  -2   2  13     1471.73     1529.61     94.15 o 
   0   2  13        6.70       17.80     32.58 o 
   2   2  13      283.53      250.91     51.93 o 
   4   2  13      638.91      758.03     77.99 o 
   6   2  13     1339.94     1589.38    173.59 o 
   8   2  13      545.55      546.20    276.61 o 
  10   2  13        2.23      -25.46     53.85 o 
 -31   3  13      774.55      744.01    331.25 o 
 -29   3  13      489.97      503.35     73.37 o 
 -27   3  13     1642.65     1599.72    110.17 o 
 -25   3  13      699.81      707.24     78.04 o 
 -23   3  13     1665.03     1544.17    113.65 o 
 -21   3  13     3669.09     3587.09    134.16 o 
 -19   3  13      529.54      600.40     71.39 o 
 -17   3  13        3.98       19.12     26.58 o 
 -15   3  13     1338.49     1391.18     83.00 o 
 -13   3  13     7035.30     7074.54    171.36 o 
 -11   3  13      147.07      168.61     32.96 o 
  -9   3  13      841.81      774.69     60.17 o 
  -7   3  13     1837.62     2005.28    103.18 o 
  -5   3  13     2956.96     2864.01     98.82 o 
  -3   3  13     3535.08     3444.05    109.69 o 
  -1   3  13     5703.35     5636.63    171.61 o 
   1   3  13     2464.82     2499.27    131.14 o 
   3   3  13     1379.16     1213.72    125.83 o 
   5   3  13     2794.54     2751.30    134.20 o 
   7   3  13     2433.23     2525.67    135.18 o 
   9   3  13      267.18      230.14     79.10 o 
 -30   4  13     1649.88     1608.69    266.63 o 
 -28   4  13      121.97       70.92     45.93 o 
 -26   4  13      108.56      117.85     46.56 o 
 -24   4  13     1608.68     1698.11    109.23 o 
 -22   4  13      867.61      894.58     91.28 o 
 -20   4  13     1961.21     1848.68    142.48 o 
 -18   4  13     3225.33     2959.09    305.80 o 
 -16   4  13     1865.36     1986.34    135.43 o 
 -14   4  13     3067.93     2793.79    146.33 o 
 -12   4  13     1863.18     1857.12    214.60 o 
 -10   4  13      813.33      874.05     65.23 o 
  -8   4  13      185.87      123.15     32.62 o 
  -6   4  13      989.55      987.13     70.70 o 
  -4   4  13     6820.16     6490.79    156.18 o 
  -2   4  13      642.67      531.31     57.06 o 
   0   4  13       85.57       94.81     35.19 o 
   2   4  13     1467.07     1422.90    102.92 o 
   4   4  13      712.46      726.87     82.31 o 
   6   4  13       25.64      -37.17     43.22 o 
   8   4  13      174.40      144.68     68.11 o 
 -27   5  13     1006.35      958.25     96.08 o 
 -25   5  13      877.92      942.11     91.79 o 
 -23   5  13     1530.83     1502.75    106.31 o 
 -21   5  13      386.22      380.24     82.77 o 
 -19   5  13       95.40      173.43     92.28 o 
 -17   5  13     2734.14     3035.51    161.41 o 
 -15   5  13     1177.81      994.14    108.65 o 
 -13   5  13      407.36      543.43    101.33 o 
 -11   5  13     3364.55     3857.53    180.55 o 
  -9   5  13     1018.88     1113.15     86.63 o 
  -7   5  13      327.98      306.27     79.50 o 
  -5   5  13     2127.21     2355.04    103.65 o 
  -3   5  13     1125.24     1139.54     80.24 o 
  -1   5  13        8.60       -2.63     32.71 o 
   1   5  13      589.27      736.01     71.09 o 
   3   5  13     2044.15     2255.76    129.32 o 
   5   5  13       37.88       51.50     49.55 o 
   7   5  13      202.37      129.89     62.52 o 
 -26   6  13     1160.98     1160.21    258.15 o 
 -24   6  13       88.33        8.95     48.16 o 
 -22   6  13      963.20      936.39    116.17 o 
 -20   6  13     2307.43     2415.69    205.07 o 
 -18   6  13      376.65      376.54     81.63 o 
 -16   6  13     1380.95     1162.92    121.34 o 
 -14   6  13     4886.98     5135.17    218.49 o 
 -12   6  13     2083.34     1927.71    146.47 o 
 -10   6  13     1046.11      753.72    152.12 o 
  -8   6  13     1993.65     2298.24    153.71 o 
  -6   6  13      931.58     1051.72    135.61 o 
  -4   6  13      344.17      460.09     81.09 o 
  -2   6  13     1086.10     1140.67     91.90 o 
   0   6  13      604.26      555.54     66.67 o 
   2   6  13        1.35       31.27     48.46 o 
   4   6  13      558.11      609.69     84.55 o 
 -23   7  13       71.08       92.95     67.19 o 
 -21   7  13     1558.75     1390.00    144.13 o 
 -19   7  13      195.88      101.78     61.14 o 
 -17   7  13       26.76      113.91     87.22 o 
 -15   7  13      993.10     1104.36    128.44 o 
 -13   7  13      810.48      860.36    112.08 o 
 -11   7  13      386.23      286.21     96.02 o 
  -9   7  13      666.47      845.44    112.61 o 
  -7   7  13      658.24      784.71    110.35 o 
  -5   7  13       33.11      -55.10     36.73 o 
  -3   7  13       48.67       40.59     45.59 o 
  -1   7  13      647.76      707.17     87.20 o 
   1   7  13       27.63       37.78     49.16 o 
 -18   8  13      675.73      725.46    293.74 o 
 -16   8  13      313.26      362.54     89.58 o 
 -14   8  13      253.50      201.56     75.37 o 
 -12   8  13     1456.33     1346.18    143.56 o 
 -10   8  13      197.51      118.54    119.43 o 
  -8   8  13       80.64      207.74     73.02 o 
  -6   8  13     1303.90     1108.78    205.07 o 
  -4   8  13     1595.90     1780.18    324.62 o 
  -2   8  13      703.05      738.73    101.17 o 
 -32   0  14     1720.24     1425.14    207.24 o 
 -30   0  14     1405.63     1275.56    191.08 o 
 -28   0  14       18.49      -15.92     63.21 o 
 -26   0  14     2455.62     2923.62    227.27 o 
 -24   0  14     8174.21     8306.68    377.58 o 
 -22   0  14       21.60      -15.20     44.39 o 
 -20   0  14     4467.33     4493.87    175.03 o 
 -18   0  14     8584.39     8770.77    190.52 o 
 -16   0  14     4832.31     5098.16    139.63 o 
 -14   0  14    10012.51    10557.51    205.07 o 
 -12   0  14     4571.50     4534.28    132.10 o 
 -10   0  14     3621.14     3528.54    229.68 o 
  -8   0  14     2476.50     2464.50    182.39 o 
  -6   0  14    10181.37    10358.62    390.85 o 
  -4   0  14     5290.24     5315.98    281.79 o 
  -2   0  14       44.93       23.89     59.35 o 
   0   0  14     1248.23     1372.79    173.71 o 
   2   0  14     2439.00     2592.61    228.48 o 
   4   0  14      557.24      675.78    142.59 o 
   6   0  14     2623.69     2774.28    258.63 o 
   8   0  14     2929.73     3844.52    293.38 o 
 -31   1  14      104.04       87.97     58.72 o 
 -29   1  14      687.30      439.23    112.91 o 
 -27   1  14     1001.08      887.74    110.63 o 
 -25   1  14      889.94      741.07     79.39 o 
 -23   1  14      596.14      631.04     91.64 o 
 -21   1  14       95.01       41.42     31.52 o 
 -19   1  14     1286.43     1289.19     85.90 o 
 -17   1  14       83.91      118.97     30.34 o 
 -15   1  14      602.00      562.03     44.24 o 
 -13   1  14      617.33      545.48     45.67 o 
 -11   1  14      203.60      183.64     27.50 o 
  -9   1  14     2743.07     3041.70     95.45 o 
  -7   1  14        3.56       -0.89     27.56 o 
  -5   1  14      549.65      533.11    131.34 o 
  -3   1  14     1068.54     1004.68    105.40 o 
  -1   1  14     2786.28     2546.95    217.50 o 
   1   1  14       87.75      119.61     54.70 o 
   3   1  14       16.73       34.01     46.27 o 
   5   1  14      572.02      597.03     96.94 o 
   7   1  14        3.99       33.39     78.77 o 
 -30   2  14      887.34     1037.03    284.45 o 
 -28   2  14      949.49     1173.83    151.81 o 
 -26   2  14     1442.99     1367.50    102.70 o 
 -24   2  14     4054.52     3813.84    170.21 o 
 -22   2  14     1738.91     2074.22    111.33 o 
 -20   2  14     1106.64     1101.62     84.36 o 
 -18   2  14      449.64      465.98     58.29 o 
 -16   2  14     7705.75     7839.31    186.48 o 
 -14   2  14     5820.29     5623.20    115.53 o 
 -12   2  14       28.91       62.34     27.92 o 
 -10   2  14     2337.37     2438.26     89.63 o 
  -8   2  14     1825.30     2014.75    103.15 o 
  -6   2  14     2808.48     2786.27    116.75 o 
  -4   2  14     4682.05     5016.13    158.28 o 
  -2   2  14     5285.79     5326.42    166.17 o 
   0   2  14     1851.83     1775.38    108.04 o 
   2   2  14     1114.37     1042.22    115.68 o 
   4   2  14     4323.08     4346.87    206.14 o 
   6   2  14     1016.04     1200.68    135.94 o 
   8   2  14      541.20      655.39    128.83 o 
 -29   3  14        4.27      -15.39     38.55 o 
 -27   3  14      457.71      477.14     71.27 o 
 -25   3  14      754.95      858.31     84.91 o 
 -23   3  14      200.91      169.80     46.52 o 
 -21   3  14      762.33      582.96     69.42 o 
 -19   3  14     1442.16     1297.39     89.83 o 
 -17   3  14      787.63      777.91    101.21 o 
 -15   3  14       57.52      102.68     44.83 o 
 -13   3  14       72.78       75.45     29.00 o 
 -11   3  14     2408.15     2142.90    112.58 o 
  -9   3  14       14.33       16.26     26.51 o 
  -7   3  14       84.27       41.76     29.89 o 
  -5   3  14     2285.18     2314.99     94.52 o 
  -3   3  14      213.13      198.02     49.29 o 
  -1   3  14      145.86      171.05     48.59 o 
   1   3  14      572.38      691.64     85.14 o 
   3   3  14        8.08       -2.21     38.37 o 
   5   3  14      287.05      172.16     73.19 o 
   7   3  14      526.83      572.42    100.65 o 
 -28   4  14     1166.06     1227.41    107.28 o 
 -26   4  14      933.40      946.51    130.78 o 
 -24   4  14      176.72      240.43     54.93 o 
 -22   4  14       71.87       66.56     40.06 o 
 -20   4  14      836.31      961.11    109.74 o 
 -18   4  14      293.10      258.02     66.25 o 
 -16   4  14      682.84      659.03     91.58 o 
 -14   4  14      717.11      787.95     97.23 o 
 -12   4  14     1299.03     1327.66    117.54 o 
 -10   4  14     2124.32     2166.32     96.95 o 
  -8   4  14     2092.71     2129.16     95.76 o 
  -6   4  14     4979.14     4942.71    138.41 o 
  -4   4  14      651.35      661.85     69.73 o 
  -2   4  14     1628.26     1604.98    108.39 o 
   0   4  14     2446.22     2325.93    154.83 o 
   2   4  14      452.95      531.17    133.39 o 
   4   4  14     1274.59     1065.67    143.87 o 
   6   4  14      985.28      913.52    116.32 o 
 -27   5  14     1132.90      845.91     93.29 o 
 -25   5  14     1220.72     1101.96    127.20 o 
 -23   5  14     1292.79     1022.44    120.70 o 
 -21   5  14      436.31      396.57     81.40 o 
 -19   5  14      597.95      574.69     92.59 o 
 -17   5  14     1563.09     1538.33    134.20 o 
 -15   5  14     2209.73     2198.08    151.40 o 
 -13   5  14     1085.16     1178.54    120.43 o 
 -11   5  14     2416.27     2384.30    156.36 o 
  -9   5  14      918.49      813.52    118.56 o 
  -7   5  14      123.51       92.12     38.31 o 
  -5   5  14      455.77      392.09     54.00 o 
  -3   5  14      806.04      771.75     78.86 o 
  -1   5  14      310.96      236.55     51.05 o 
   1   5  14       72.96       74.13     49.68 o 
   3   5  14       19.65       -2.03     69.00 o 
 -24   6  14     1027.17      837.87    117.76 o 
 -22   6  14      295.06      217.28     81.18 o 
 -20   6  14      378.22      493.52     88.80 o 
 -18   6  14     1120.85      934.70    251.28 o 
 -16   6  14      681.05      479.54     85.53 o 
 -14   6  14      740.18      691.47    101.22 o 
 -12   6  14     1009.08      934.35    115.15 o 
 -10   6  14      203.62      148.50     65.17 o 
  -8   6  14       20.16      -12.80     45.97 o 
  -6   6  14      490.73      538.05     86.84 o 
  -4   6  14      611.00      616.18     68.76 o 
  -2   6  14       59.58      -12.72     47.05 o 
   0   6  14       13.39      -10.30     39.08 o 
   2   6  14       77.80       81.99     82.29 o 
 -21   7  14     1152.29     1240.74    496.04 o 
 -19   7  14      463.21      328.54     82.13 o 
 -17   7  14      114.08       98.20     59.96 o 
 -15   7  14     1272.96     1032.36    125.72 o 
 -13   7  14      494.26      529.72     93.05 o 
 -11   7  14      170.10      152.05     69.34 o 
  -9   7  14     1517.58     1620.73    179.14 o 
  -7   7  14     1086.35     1196.14    133.62 o 
  -5   7  14        3.33       -4.35     67.67 o 
  -3   7  14      115.61       33.27     68.12 o 
  -1   7  14     1520.08     1621.66    138.15 o 
 -16   8  14       82.69      -30.94     56.33 o 
 -14   8  14      133.21      181.06     68.40 o 
 -12   8  14       87.95      217.48     76.52 o 
 -10   8  14       29.25      138.17     86.61 o 
  -8   8  14      120.43      135.03     74.11 o 
 -31   1  15     1012.56     1150.52    133.58 o 
 -29   1  15     1688.66     1851.24    284.21 o 
 -27   1  15     2697.43     2664.05    171.30 o 
 -25   1  15     2870.89     2812.08    127.35 o 
 -23   1  15     2416.95     2734.18    123.46 o 
 -21   1  15     3294.25     3411.24    132.13 o 
 -19   1  15     4753.41     4833.20    152.06 o 
 -17   1  15     2875.33     2928.55     86.70 o 
 -15   1  15     1667.98     1723.70     70.86 o 
 -13   1  15     8454.55     8767.70    170.03 o 
 -11   1  15     4193.83     4250.27    138.59 o 
  -9   1  15      402.99      358.27     54.75 o 
  -7   1  15     2112.54     2078.72    105.18 o 
  -5   1  15     1216.19     1308.37    117.25 o 
  -3   1  15     2155.33     1849.91    138.10 o 
  -1   1  15     3071.84     3207.80    232.46 o 
   1   1  15      559.33      568.56     94.83 o 
   3   1  15     1134.41     1129.86    127.35 o 
   5   1  15     2243.19     2696.15    187.57 o 
 -30   2  15      303.07      180.46     68.20 o 
 -28   2  15       29.49       51.22     44.24 o 
 -26   2  15       32.26       24.26     37.98 o 
 -24   2  15        7.40      -16.32     44.11 o 
 -22   2  15     1026.07      880.78     81.98 o 
 -20   2  15        9.21        0.74     28.36 o 
 -18   2  15      103.12      161.46     43.10 o 
 -16   2  15      169.71      162.70     44.02 o 
 -14   2  15      471.72      449.13     50.14 o 
 -12   2  15      513.55      507.02     51.75 o 
 -10   2  15     1036.54      945.57     68.31 o 
  -8   2  15      425.02      439.62     62.12 o 
  -6   2  15      221.47      178.26     48.32 o 
  -4   2  15     4866.35     4765.79    189.79 o 
  -2   2  15        0.78        8.94     33.76 o 
   0   2  15       50.38       -6.52     45.24 o 
   2   2  15      811.17      788.96    108.78 o 
   4   2  15      426.06      476.76     92.64 o 
   6   2  15       24.41       66.94     71.07 o 
 -29   3  15      233.99      242.08     64.11 o 
 -27   3  15        2.26       50.86     45.99 o 
 -25   3  15     2367.36     2518.53    132.47 o 
 -23   3  15     4131.95     4372.76    159.20 o 
 -21   3  15       37.72       19.67     34.32 o 
 -19   3  15       86.79      107.47     53.32 o 
 -17   3  15     3399.93     3584.46    249.83 o 
 -15   3  15     2094.88     2125.14    138.49 o 
 -13   3  15     1155.97     1270.24    105.72 o 
 -11   3  15     2949.69     3066.46    106.69 o 
  -9   3  15     2449.83     2806.35    105.43 o 
  -7   3  15     3294.88     3327.03    214.90 o 
  -5   3  15     6796.36     6555.80    190.08 o 
  -3   3  15     2538.87     2475.55    125.92 o 
  -1   3  15      244.95      270.82     58.53 o 
   1   3  15     1229.01     1247.45    105.63 o 
   3   3  15     1744.10     1531.06    149.93 o 
   5   3  15      418.09      663.45    141.14 o 
 -28   4  15      544.96      698.69    112.88 o 
 -26   4  15     1135.41     1039.46     98.15 o 
 -24   4  15      135.91       54.29     52.80 o 
 -22   4  15     1483.35     1358.08    226.55 o 
 -20   4  15     1771.86     2179.29    154.13 o 
 -18   4  15      137.53       98.00     50.19 o 
 -16   4  15      161.51      104.40     58.74 o 
 -14   4  15     2261.91     2258.43    149.66 o 
 -12   4  15        5.99      -45.51     41.56 o 
 -10   4  15       12.89       12.23     31.49 o 
  -8   4  15     1399.05     1363.46     85.10 o 
  -6   4  15      103.19       68.04     34.98 o 
  -4   4  15       26.72       47.27     42.67 o 
  -2   4  15      797.06      766.32     86.39 o 
   0   4  15      142.91      192.24     57.67 o 
   2   4  15       30.39      -15.90     46.98 o 
   4   4  15      223.99      156.98     64.03 o 
 -25   5  15       33.66       40.02     54.46 o 
 -23   5  15      288.41      284.60     78.72 o 
 -21   5  15     2460.91     2639.13    175.68 o 
 -19   5  15      136.52      204.74     74.79 o 
 -17   5  15       30.03       50.24    107.72 o 
 -15   5  15     2180.51     2232.35    157.87 o 
 -13   5  15     1676.97     1719.07    142.35 o 
 -11   5  15      155.19      207.03     65.36 o 
  -9   5  15     1042.23      999.84     90.96 o 
  -7   5  15     1419.23     1419.66     91.45 o 
  -5   5  15       10.19        9.74     34.40 o 
  -3   5  15       99.22       90.22     49.29 o 
  -1   5  15     1713.75     1585.03    129.33 o 
   1   5  15      577.22      691.14     91.53 o 
 -24   6  15      886.28      734.71    115.81 o 
 -22   6  15      442.49      427.18     88.62 o 
 -20   6  15      218.45      115.31    110.26 o 
 -18   6  15     1455.83     1544.00    147.61 o 
 -16   6  15      348.65      261.31     80.10 o 
 -14   6  15       85.74      147.83     94.21 o 
 -12   6  15      953.50      883.25    242.59 o 
 -10   6  15      255.03      247.42    128.11 o 
  -8   6  15        2.00      -39.24     49.66 o 
  -6   6  15      310.78      126.56     54.46 o 
  -4   6  15     1232.20     1311.38     96.40 o 
  -2   6  15      232.55      137.64     51.16 o 
 -19   7  15       97.22       33.54     63.12 o 
 -17   7  15      805.67      713.24    185.89 o 
 -15   7  15      172.69      196.71     73.15 o 
 -13   7  15        0.51      -31.66     54.21 o 
 -11   7  15      183.09      105.31     70.60 o 
  -9   7  15       14.07      141.21     69.52 o 
  -7   7  15       14.79       -4.15     58.54 o 
  -5   7  15      269.86      203.32     79.93 o 
 -30   0  16     1597.76     1453.61    209.17 o 
 -28   0  16     1432.12     1788.24    209.90 o 
 -26   0  16     5600.36     4728.99    300.37 o 
 -24   0  16     2803.77     2993.59    233.30 o 
 -22   0  16     1726.82     1891.74    192.77 o 
 -20   0  16      623.13      747.88     90.24 o 
 -18   0  16      256.31      391.95     62.63 o 
 -16   0  16    12623.33    13567.33    374.44 o 
 -14   0  16     2586.74     2598.14    134.60 o 
 -12   0  16      128.76      145.64     50.93 o 
 -10   0  16     1177.93     1246.85    159.23 o 
  -8   0  16        5.43        4.10     62.00 o 
  -6   0  16     1155.02     1316.57    173.95 o 
  -4   0  16     1685.17     1876.30    203.14 o 
  -2   0  16      959.45      772.52    152.24 o 
   0   0  16      232.37      244.64    107.36 o 
   2   0  16      575.80      539.46    135.35 o 
   4   0  16     2570.62     3201.56    286.38 o 
 -29   1  16      151.74      146.71     67.09 o 
 -27   1  16       76.09       79.15     56.90 o 
 -25   1  16       64.78       42.24     36.86 o 
 -23   1  16      103.37       45.61     42.05 o 
 -21   1  16       82.73       67.00     36.95 o 
 -19   1  16     1459.69     1477.01     95.88 o 
 -17   1  16      162.98      120.21     31.38 o 
 -15   1  16      220.96      165.52     38.95 o 
 -13   1  16     1332.65     1336.60    106.11 o 
 -11   1  16     2601.38     2588.51    125.50 o 
  -9   1  16        0.21       30.35     35.10 o 
  -7   1  16       27.18       21.64     44.92 o 
  -5   1  16      274.99      222.94     96.99 o 
  -3   1  16       27.35        1.03     43.41 o 
  -1   1  16        1.08       25.70     48.79 o 
   1   1  16      177.79       82.49     63.63 o 
   3   1  16       19.53       32.38     56.72 o 
 -28   2  16      302.69      297.61     61.55 o 
 -26   2  16     3353.70     3197.14    293.24 o 
 -24   2  16     2058.36     2179.26    122.32 o 
 -22   2  16      712.03      796.03    149.58 o 
 -20   2  16     1771.63     1859.48    138.57 o 
 -18   2  16      987.85     1171.17    113.53 o 
 -16   2  16     2440.26     2555.35    151.12 o 
 -14   2  16     1551.95     1790.80    116.41 o 
 -12   2  16     1317.33     1404.93     80.14 o 
 -10   2  16      753.94      627.37     72.31 o 
  -8   2  16     2325.22     2118.49    121.59 o 
  -6   2  16     6819.41     6907.73    197.89 o 
  -4   2  16      818.64      725.45    101.22 o 
  -2   2  16      202.41      215.43     65.74 o 
   0   2  16     1389.44     1299.56    134.26 o 
   2   2  16      920.10     1227.96    138.48 o 
 -27   3  16     1205.79     1280.74    108.09 o 
 -25   3  16      137.62      106.56     68.39 o 
 -23   3  16       42.31       70.15     54.84 o 
 -21   3  16      143.60      120.47     55.47 o 
 -19   3  16        6.43      -19.06     65.74 o 
 -17   3  16      425.81      414.24     79.69 o 
 -15   3  16      418.72      452.03    119.43 o 
 -13   3  16       74.70       70.82     35.06 o 
 -11   3  16     1242.45     1167.19     79.08 o 
  -9   3  16      707.86      606.34     73.16 o 
  -7   3  16       39.50       29.66     41.15 o 
  -5   3  16      292.82      295.56     58.18 o 
  -3   3  16     1083.46     1064.10     96.82 o 
  -1   3  16      582.84      544.82     94.87 o 
   1   3  16        6.69      -72.61     53.25 o 
 -26   4  16       40.86       -0.79     48.61 o 
 -24   4  16     1279.24     1577.64    149.20 o 
 -22   4  16      914.63      978.03    118.47 o 
 -20   4  16      458.28      507.74    132.33 o 
 -18   4  16     1232.06     1432.40    134.11 o 
 -16   4  16     3056.18     3132.37    172.49 o 
 -14   4  16     2500.39     2855.60    166.65 o 
 -12   4  16     1419.89     1263.03    153.32 o 
 -10   4  16      539.90      655.48     67.13 o 
  -8   4  16      482.82      450.31     57.65 o 
  -6   4  16      746.85      707.45     85.02 o 
  -4   4  16     1486.91     1650.39    118.92 o 
  -2   4  16     1191.31     1062.99    102.08 o 
   0   4  16       20.34        6.00     46.61 o 
 -25   5  16      561.33      588.94    104.72 o 
 -23   5  16      315.51      169.66     70.47 o 
 -21   5  16     1128.46     1356.27    142.38 o 
 -19   5  16      424.99      434.51     88.00 o 
 -17   5  16      317.71      290.60     77.32 o 
 -15   5  16      598.94      531.32     94.71 o 
 -13   5  16        6.30        7.64     53.19 o 
 -11   5  16      110.65      105.17     59.64 o 
  -9   5  16      308.01      264.66     61.09 o 
  -7   5  16      875.10      924.71     81.01 o 
  -5   5  16      346.57      263.10     62.33 o 
  -3   5  16       67.32       58.29     50.26 o 
  -1   5  16      597.53      808.26     97.79 o 
 -22   6  16      154.05       95.77     67.92 o 
 -20   6  16      621.16      766.76    119.16 o 
 -18   6  16       98.27      140.14     66.96 o 
 -16   6  16      264.18      178.46     81.43 o 
 -14   6  16      371.58      268.03     83.56 o 
 -12   6  16       61.00      143.79     69.56 o 
 -10   6  16       77.06       47.11     57.93 o 
  -8   6  16      217.96      214.95     70.77 o 
  -6   6  16      109.02      127.48     57.44 o 
  -4   6  16      112.29      142.06     61.83 o 
 -13   7  16      831.64      885.25    125.30 o 
 -29   1  17     1120.65     1285.13    140.16 o 
 -27   1  17      230.44      179.35     62.54 o 
 -25   1  17     1504.85     1578.29    112.00 o 
 -23   1  17     1900.02     2135.67    119.98 o 
 -21   1  17      332.54      324.34     58.22 o 
 -19   1  17     1546.07     1712.47    106.62 o 
 -17   1  17      507.62      614.37     60.93 o 
 -15   1  17      128.77       82.37     39.79 o 
 -13   1  17     2341.40     2486.22    139.89 o 
 -11   1  17      833.98      874.67    104.24 o 
  -9   1  17      203.42      147.71     60.69 o 
  -7   1  17      820.46      848.30    215.69 o 
  -5   1  17     1510.36     1471.43    138.35 o 
  -3   1  17     1483.47     1268.86    134.64 o 
  -1   1  17      300.45      245.79     76.45 o 
   1   1  17      312.89      366.87     92.45 o 
 -28   2  17      231.44      223.21     63.22 o 
 -26   2  17      409.42      461.06     73.85 o 
 -24   2  17       29.18        5.87     36.64 o 
 -22   2  17     1009.48     1103.08    121.92 o 
 -20   2  17      964.40      787.51    103.82 o 
 -18   2  17       52.70       71.92     51.04 o 
 -16   2  17      979.25     1013.23     88.31 o 
 -14   2  17      987.94     1000.15     92.04 o 
 -12   2  17      129.89       86.58     43.62 o 
 -10   2  17       17.27      -18.39     36.86 o 
  -8   2  17      650.04      614.63     98.41 o 
  -6   2  17      658.64      605.87     94.32 o 
  -4   2  17        9.30       38.42     87.10 o 
  -2   2  17      254.12      267.60     76.49 o 
   0   2  17      263.28      167.59     75.34 o 
 -27   3  17     2259.09     2625.88    214.60 o 
 -25   3  17      742.09      766.74    111.64 o 
 -23   3  17      394.93      344.60     84.91 o 
 -21   3  17     1314.47     1454.98    184.57 o 
 -19   3  17     1116.15     1163.10    122.44 o 
 -17   3  17     1016.15     1207.44    122.44 o 
 -15   3  17     1813.38     1871.68    115.33 o 
 -13   3  17     2237.32     2480.72    134.64 o 
 -11   3  17      365.99      338.67     63.16 o 
  -9   3  17     1118.49     1304.29    277.57 o 
  -7   3  17     2555.65     2605.13    135.97 o 
  -5   3  17       47.38       70.67     46.37 o 
  -3   3  17      181.77      150.58     75.15 o 
  -1   3  17     1233.52     1393.20    148.30 o 
 -24   4  17      737.44      858.35    120.50 o 
 -22   4  17       28.95       81.72     59.18 o 
 -20   4  17       38.19       19.23     65.99 o 
 -18   4  17     1281.12     1408.42    163.21 o 
 -16   4  17      336.60      391.52    189.63 o 
 -14   4  17        6.79      -84.87     65.99 o 
 -12   4  17      992.33     1096.83    120.40 o 
 -10   4  17     1119.37     1134.22    155.82 o 
  -8   4  17       67.66       72.75     50.31 o 
  -6   4  17      315.07      245.58     64.10 o 
  -4   4  17     1711.40     1672.85    123.16 o 
 -23   5  17     1278.02     1109.41    168.88 o 
 -21   5  17       89.21       49.60     73.10 o 
 -19   5  17       94.29      111.02    136.92 o 
 -17   5  17     1816.31     1625.60    152.68 o 
 -15   5  17      360.62      314.60     83.33 o 
 -13   5  17       29.32        2.50     55.54 o 
 -11   5  17      783.77     1015.08    263.34 o 
  -9   5  17      152.91       97.56     55.44 o 
  -7   5  17        6.54        4.65     70.02 o 
  -5   5  17      910.89      822.64     97.55 o 
 -18   6  17        1.28       45.91     58.96 o 
 -16   6  17      602.34      610.63    112.07 o 
 -14   6  17     2273.16     2534.62    183.94 o 
 -12   6  17      122.16       79.53     64.73 o 
 -10   6  17      265.06      122.86    124.01 o 
 -26   0  18     1039.00     1515.13    200.73 o 
 -24   0  18      236.31      436.93    117.98 o 
 -22   0  18     1238.67     1264.22    172.02 o 
 -20   0  18      392.40      563.11    122.56 o 
 -18   0  18      457.68      446.56     82.75 o 
 -16   0  18     1351.48     1285.93    169.37 o 
 -14   0  18      964.76      861.07    148.86 o 
 -12   0  18      468.72      655.03    137.28 o 
 -10   0  18      502.01      367.44    106.16 o 
  -8   0  18     1946.05     2242.06    222.20 o 
  -6   0  18     6143.86     6239.30    352.48 o 
  -4   0  18      105.29      182.15    106.40 o 
  -2   0  18       74.27       73.59     94.33 o 
 -27   1  18       32.68       16.37     46.65 o 
 -25   1  18       69.78       81.23     48.03 o 
 -23   1  18      660.46      607.25     77.75 o 
 -21   1  18      527.53      458.32     87.35 o 
 -19   1  18       19.32       26.73     46.57 o 
 -17   1  18      131.50      111.42     56.42 o 
 -15   1  18      843.32      702.60     78.90 o 
 -13   1  18        2.20        8.52     51.73 o 
 -11   1  18       40.69       31.56     73.83 o 
  -9   1  18       70.65       18.12     55.67 o 
  -7   1  18       32.01       38.66     58.50 o 
  -5   1  18      334.62      350.20     87.55 o 
  -3   1  18      366.56      311.53    110.38 o 
 -26   2  18      861.15      878.21     95.98 o 
 -24   2  18     1033.70     1165.36    128.02 o 
 -22   2  18      734.66      782.35    111.63 o 
 -20   2  18       13.48       -6.70     51.42 o 
 -18   2  18      551.51      678.80    118.58 o 
 -16   2  18     4195.84     4914.52    300.85 o 
 -14   2  18     1114.71     1094.28    120.41 o 
 -12   2  18     1271.02     1448.74    106.23 o 
 -10   2  18      923.77      968.31    117.09 o 
  -8   2  18      276.89      213.01     71.09 o 
  -6   2  18      773.47      682.21    109.01 o 
  -4   2  18     1546.99     1747.23    224.13 o 
 -25   3  18       13.66       69.78     66.16 o 
 -23   3  18        8.89       32.88     57.02 o 
 -21   3  18     1314.04     1392.51    136.51 o 
 -19   3  18      456.71      387.88     85.04 o 
 -17   3  18       11.23       73.55     87.22 o 
 -15   3  18      226.07      208.51     71.90 o 
 -13   3  18      427.07      449.89     86.23 o 
 -11   3  18      224.66      162.63     54.11 o 
  -9   3  18      110.32      106.67     50.78 o 
  -7   3  18      357.35      270.42     80.71 o 
  -5   3  18      159.26      106.14     70.97 o 
 -22   4  18      447.01      383.58     93.19 o 
 -20   4  18      822.13      910.27    124.91 o 
 -18   4  18      163.61      241.57     78.27 o 
 -16   4  18      528.58      704.76    170.09 o 
 -14   4  18      590.54      725.21    109.40 o 
 -12   4  18      297.77      344.35     84.00 o 
 -10   4  18      201.59      173.22     58.84 o 
  -8   4  18      354.44      417.96     74.07 o 
 -17   5  18      380.12      496.30    102.89 o 
 -15   5  18      214.44      313.96     89.26 o 
 -13   5  18      304.84      352.28     87.67 o 
 -11   5  18      400.29      311.71    126.66 o 
 -25   1  19      635.56      768.84    113.26 o 
 -23   1  19      552.99      744.67    107.82 o 
 -21   1  19      785.34      942.86    162.61 o 
 -19   1  19     1098.23     1245.99    125.78 o 
 -17   1  19      341.41      537.53    131.49 o 
 -15   1  19     1450.94     1329.30    129.28 o 
 -13   1  19     2164.32     2080.61    153.86 o 
 -11   1  19      220.40      175.66     69.33 o 
  -9   1  19      526.98      514.48     96.45 o 
  -7   1  19     1568.22     1570.83    151.17 o 
 -24   2  19      339.16      250.12     79.52 o 
 -22   2  19       13.72       30.02     63.87 o 
 -20   2  19        0.26       40.29     74.31 o 
 -18   2  19      797.74      723.44    204.59 o 
 -16   2  19       44.32       92.74     60.86 o 
 -14   2  19       37.73       47.20     43.41 o 
 -12   2  19      103.27       93.30     63.73 o 
 -10   2  19       77.93       73.53     64.65 o 
  -8   2  19        7.41       -6.55     61.18 o 
 -21   3  19       95.18       88.45     68.10 o 
 -19   3  19     1241.49     1517.67    144.10 o 
 -17   3  19     1358.37     1333.70    196.39 o 
 -15   3  19      126.12       74.06     62.93 o 
 -13   3  19      315.99      341.00     82.85 o 
 -11   3  19     1212.38     1334.88    113.09 o 
 -18   0  20     1056.54     1307.89    189.63 o 
 -16   0  20     2072.78     1919.00    216.65 o 
 -14   0  20      402.75      268.53    115.56 o 
 -12   0  20      405.89      435.00    135.59 o 
 -19   1  20        0.20       31.61     83.72 o 
 -17   1  20       62.56        7.24     83.72 o 
 -15   1  20        1.05       82.82     63.46 o 
 -13   1  20       36.65       46.54     66.07 o 
                                                 
